# Supplementary material for: Mapping the Genomic Limits of De-Extinction in the Face of Ancient DNA Degradation
Source: Genome Biol Evol. 2026 Jan 3;18(1):evaf251. doi: 10.1093/gbe/evaf251 (PMC12794020; doi:10.1093/gbe/evaf251)
Supplement: evaf251_Supplementary_Data [file evaf251_supplementary_data.zip › Supplemental Tables.xlsx]

## Sheet: Table_S1
Table S1 Same-species mapping results
A. Simulated modern-like haploid data (from mRatBN7.2) mapped to the brown rat reference genome mRatBN7.2
Depth	≥1X	≥5X	≥10X	≥15X	≥20X	SNP	Indel	Genome size	Heterozygosity	Increase rate
10X	0.9917	0.9424	0.53	0.0946	0.0115	1671	0	2647915728	6.31062e-07
20X	0.9919	0.9918	0.9812	0.8608	0.5274	64	0	2647915728	2.417e-08	-0.9617
30X	0.9919	0.9919	0.9919	0.9896	0.9586	1	0	2647915728	3.77656e-10	-0.984375
40X	0.9919	0.9919	0.9919	0.9919	0.9914	0	0	2647915728	0	-1
50X	0.9919	0.9919	0.9919	0.9919	0.9919	1	0	2647915728	3.77656e-10
60X	0.9919	0.9919	0.9919	0.9919	0.9919	0	0	2647915728	0	-1
70X	0.9919	0.9919	0.9919	0.9919	0.9919	0	0	2647915728	0
80X	0.9919	0.9919	0.9919	0.9919	0.9919	0	0	2647915728	0
90X	0.9919	0.9919	0.9919	0.9919	0.9919	0	0	2647915728	0
100X	0.9919	0.9919	0.9919	0.9919	0.9919	0	0	2647915728	0
110X	0.9919	0.9919	0.9919	0.9919	0.9919	0	0	2647915728	0
120X	0.9919	0.9919	0.9919	0.9919	0.9919	0	0	2647915728	0
130X	0.9919	0.9919	0.9919	0.9919	0.9919	0	0	2647915728	0
140X	0.9919	0.9919	0.9919	0.9919	0.9919	0	0	2647915728	0
150X	0.9919	0.9919	0.9919	0.9919	0.9919	0	0	2647915728	0
160X	0.9919	0.9919	0.9919	0.9919	0.9919	0	0	2647915728	0
170X	0.9919	0.9919	0.9919	0.9919	0.9919	0	0	2647915728	0
180X	0.9919	0.9919	0.9919	0.9919	0.9919	0	0	2647915728	0
B. Simulated ancient-like haploid data (from mRatBN7.2) mapped to the brown rat reference genome mRatBN7.2
Depth	≥1X	≥5X	≥10X	≥15X	≥20X	SNP	Indel	Genome size	Heterozygosity	Increase rate
10X	0.9918	0.9553	0.5352	0.0937	0.0096	7125634	0	2647915728	0.00269104
20X	0.9919	0.9916	0.9795	0.8705	0.5254	3282892	0	2647915728	0.0012398	-0.539284
30X	0.9919	0.9919	0.9913	0.9844	0.9511	1429889	0	2647915728	0.000540005	-0.564442
40X	0.9919	0.9919	0.9919	0.9911	0.986	550917	0	2647915728	0.000208057	-0.614713
50X	0.9919	0.9919	0.9919	0.9919	0.991	197128	0	2647915728	7.44465e-05	-0.642182
60X	0.9919	0.9919	0.9919	0.9919	0.9918	65483	0	2647915728	2.473e-05	-0.667815
70X	0.9919	0.9919	0.9919	0.9919	0.9919	20097	0	2647915728	7.58974e-06	-0.693096
80X	0.9919	0.9919	0.9919	0.9919	0.9919	5597	0	2647915728	2.11374e-06	-0.721501
90X	0.9919	0.9919	0.9919	0.9919	0.9919	1139	0	2647915728	4.3015e-07	-0.796498
100X	0.9919	0.9919	0.9919	0.9919	0.9919	365	0	2647915728	1.37844e-07	-0.679543
110X	0.9919	0.9919	0.9919	0.9919	0.9919	95	0	2647915728	3.58773e-08	-0.739726
120X	0.9919	0.9919	0.9919	0.9919	0.9919	50	0	2647915728	1.88828e-08	-0.473684
130X	0.9919	0.9919	0.9919	0.9919	0.9919	31	0	2647915728	1.17073e-08	-0.38
140X	0.9919	0.9919	0.9919	0.9919	0.9919	27	0	2647915728	1.01967e-08	-0.129032
150X	0.9919	0.9919	0.9919	0.9919	0.9919	29	0	2647915728	1.0952e-08	0.0740741
C. Simulated modern-like diploid data (from UTH_Rnor_SHR_Utx & UTH_Rnor_WKY_Bbb_1.0) mapped to the brown rat reference genome mRatBN7.2
Depth	≥1X	≥5X	≥10X	≥15X	≥20X	SNP	Indel	Genome size	Heterozygosity	Increase rate
10X	0.9853	0.912	0.494	0.1236	0.0244	6070359	1159139	2647915728	0.0022925
20X	0.9875	0.9805	0.9512	0.8022	0.4776	6562801	1350870	2647915728	0.00247848	0.0811224
30X	0.988	0.9842	0.977	0.9697	0.9069	6734997	1408066	2647915728	0.00254351	0.0262382
40X	0.9883	0.9856	0.9814	0.9751	0.9649	6847063	1434254	2647915728	0.00258583	0.0166394
50X	0.9884	0.9864	0.9833	0.9794	0.9738	6927861	1448896	2647915728	0.00261634	0.0118004
60X	0.9885	0.9868	0.9845	0.9816	0.9779	6969524	1458282	2647915728	0.00263208	0.00601383
70X	0.9886	0.9871	0.9852	0.9819	0.9802	6991526	1464818	2647915728	0.00264039	0.00315689
80X	0.9887	0.9874	0.9858	0.9839	0.9817	7003455	1469420	2647915728	0.00264489	0.00170621
90X	0.9887	0.9875	0.9862	0.9846	0.9827	7007042	1472848	2647915728	0.00264625	0.000512176
100X	0.9888	0.9877	0.9864	0.9851	0.9835	7007008	1475111	2647915728	0.00264624	-4.85226e-06
110X	0.9888	0.9878	0.9867	0.9855	0.9841	7003254	1476633	2647915728	0.00264482	-0.000535749
120X	0.9888	0.9879	0.9869	0.9858	0.9846	6997027	1477693	2647915728	0.00264247	-0.000889158
130X	0.9889	0.9879	0.987	0.9861	0.985	6990465	1478338	2647915728	0.00263999	-0.000937827
140X	0.9889	0.988	0.9872	0.9863	0.9853	6982604	1478269	2647915728	0.00263702	-0.00112453
150X	0.9889	0.9881	0.9873	0.9865	0.9856	6973547	1478155	2647915728	0.0026336	-0.00129708
160X	0.9889	0.9881	0.9874	0.9865	0.9858	6963880	1477401	2647915728	0.00262995	-0.00138624
170X	0.9889	0.9882	0.9875	0.9868	0.986	6953729	1476194	2647915728	0.00262611	-0.00145766
180X	0.989	0.9882	0.9875	0.9869	0.9862	6942928	1474373	2647915728	0.00262204	-0.00155327
D. Simulated ancient-like diploid data (from UTH_Rnor_SHR_Utx & UTH_Rnor_WKY_Bbb_1.0) mapped to the brown rat reference genome mRatBN7.2
Depth	≥1X	≥5X	≥10X	≥15X	≥20X	SNP	Indel	Genome size	Heterozygosity	Increase rate
10X	0.9888	0.935	0.4913	0.0967	0.0222	12112513	963978	2647915728	0.00457436
20X	0.9899	0.9856	0.9624	0.8211	0.4627	9033293	1166193	2647915728	0.00341147	-0.254218
30X	0.9901	0.9879	0.9832	0.9691	0.9178	7447485	1232866	2647915728	0.00281258	-0.175551
40X	0.9903	0.9887	0.9861	0.9818	0.9713	6642559	1267312	2647915728	0.0025086	-0.10808
50X	0.9904	0.9891	0.9873	0.9849	0.9808	6314677	1286536	2647915728	0.00238477	-0.0493608
60X	0.9904	0.9894	0.988	0.9862	0.9839	6191214	1300655	2647915728	0.00233815	-0.0195518
70X	0.9905	0.9895	0.9884	0.987	0.9854	6149010	1309945	2647915728	0.00232221	-0.00681676
80X	0.9905	0.9897	0.9887	0.9876	0.9863	6135827	1316754	2647915728	0.00231723	-0.00214392
90X	0.9906	0.9898	0.9889	0.988	0.9869	6130691	1321871	2647915728	0.00231529	-0.000837051
100X	0.9906	0.9898	0.9891	0.9883	0.9874	6127338	1325209	2647915728	0.00231402	-0.00054692
110X	0.9906	0.9899	0.9892	0.9885	0.9877	6123122	1328125	2647915728	0.00231243	-0.000688064
120X	0.9906	0.99	0.9894	0.9887	0.988	6118753	1329999	2647915728	0.00231078	-0.000713525
130X	0.9906	0.99	0.9895	0.9889	0.9882	6113595	1331752	2647915728	0.00230883	-0.000842982
140X	0.9907	0.9901	0.9895	0.989	0.9884	6107281	1332623	2647915728	0.00230645	-0.00103278
150X	0.9907	0.9901	0.9896	0.9891	0.9886	6100998	1333577	2647915728	0.00230408	-0.00102877

## Sheet: Table_S2
Table S2 Christmas Island rat data mapping results
A. Real Christmas Island rat data mapped to the brown rat reference genome mRatBN7.2
Depth	≥1X	≥5X	≥10X	≥15X	≥20X	SNP	Indel	Genome size	Heterozygosity	Increase rate
10X	0.9114	0.7436	0.4745	0.2239	0.0862	54099700	3703890	2647915728	0.0204311
20X	0.9342	0.8532	0.7518	0.6261	0.4751	58284945	4314050	2647915728	0.0220116	0.0773617
30X	0.9427	0.8843	0.8215	0.7546	0.6757	60295468	4612509	2647915728	0.0227709	0.0344947
40X	0.9475	0.9005	0.8532	0.8063	0.756	61529620	4800278	2647915728	0.023237	0.0204684
50X	0.9506	0.9106	0.8717	0.8348	0.7971	62354991	4931444	2647915728	0.0235487	0.0134142
60X	0.9527	0.9176	0.8843	0.8533	0.8226	62942391	5029972	2647915728	0.0237705	0.00942026
23.43X（BGI）	0.9398	0.8703	0.7833	0.6758	0.5493	58495840	4428137	2647915728	0.0220913	/
27.34X（Hiq）	0.9351	0.8615	0.7786	0.6905	0.596	58231191	4292237	2647915728	0.0219913	/
12.28X（HiqTrimmed）	0.9039	0.7483	0.5467	0.3483	0.1936	53762048	3729291	2647915728	0.0203035	/
63.10X（Total）	0.9535	0.9193	0.8875	0.8578	0.8287	63090834	5055673	2647915728	0.0238266	/
B. Real Christmas Island rat data mapped to black rat reference genome Rrattus_CSIRO_v1
Depth	≥1X	≥5X	≥10X	≥15X	≥20X	SNP	Indel	Genome size	Heterozygosity	Increase rate
10X	0.9311	0.7672	0.4668	0.2028	0.0742	50702048	3598876	2382787281	0.0191479
20X	0.9502	0.8805	0.7786	0.6368	0.4638	54469307	4211183	2382787281	0.0205706	0.0743019
30X	0.9569	0.9098	0.8519	0.7829	0.6945	56269948	4509588	2382787281	0.0212507	0.0330579
40X	0.9606	0.9239	0.8822	0.8372	0.785	57378501	4697559	2382787281	0.0216693	0.0197006
50X	0.9629	0.9323	0.8992	0.8652	0.8283	58124543	4830038	2382787281	0.0219511	0.0130021
60X	0.9646	0.9324	0.9049	0.8826	0.8476	58653542	4929370	2382787281	0.0221508	0.00910113
23.43X（BGI）	0.9557	0.9015	0.8239	0.7199	0.5914	54883865	4369125	2382787281	0.0207272
27.34X（Hiq）	0.9515	0.8929	0.8187	0.7341	0.6393	54670582	4255526	2382787281	0.0206466
12.28X（HiqTrimmed）	0.9277	0.7911	0.5034	0.3799	0.213	50791439	3704858	2382787281	0.0191817
68.10X（Total）	0.9656	0.9414	0.9169	0.8927	0.8678	58979874	4992996	2382787281	0.0222741

## Sheet: Table_S3
Table S3 Cross-species mapping results
A. Simulated modern-like haploid data (from mRatBN7.2) mapped to the black rat reference genome Rrattus_CSIRO_v1
Depth	≥1X	≥5X	≥10X	≥15X	≥20X	SNP	Indel	Genome size	Heterozygosity	Increase rate
10X	0.9438	0.8448	0.4842	0.1619	0.0459	56499609	6374343	2382787281	0.0237116
20X	0.9512	0.9321	0.891	0.7488	0.4831	57957402	7075183	2382787281	0.0243234	0.0258018
30X	0.9539	0.9396	0.9263	0.9051	0.8464	58682871	7282241	2382787281	0.0246278	0.0125173
40X	0.9556	0.9556	0.9334	0.9236	0.91	59330789	7396513	2382787281	0.0248997	0.011041
50X	0.9567	0.9455	0.9455	0.9299	0.922	59756972	7473073	2382787281	0.0250786	0.00718317
60X	0.9576	0.9472	0.9398	0.9336	0.9276	59974816	7528814	2382787281	0.02517	0.0036455
70X	0.9582	0.9485	0.9417	0.9362	0.9417	60118825	7571464	2382787281	0.0252305	0.00240116
80X	0.9588	0.9495	0.9432	0.9382	0.9432	60231133	7603791	2382787281	0.0252776	0.0018681
90X	0.9593	0.9503	0.9445	0.9398	0.9357	60323854	7628878	2382787281	0.0253165	0.00153942
100X	0.9597	0.9511	0.9455	0.9411	0.9373	60402407	7648336	2382787281	0.0253495	0.00130219
110X	0.9601	0.9517	0.9464	0.9423	0.9387	60469315	7664684	2382787281	0.0253776	0.0011077
B. Simulated ancient-like haploid data (from mRatBN7.2) mapped to the black rat reference genome Rrattus_CSIRO_v1
Depth	≥1X	≥5X	≥10X	≥15X	≥20X	SNP	Indel	Genome size	Heterozygosity	Increase rate
10X	0.9309	0.7914	0.5152	0.18	0.0443	52164205	3654448	2382787281	0.0218921
20X	0.948	0.8819	0.7966	0.6924	0.5321	54919727	4303263	2382787281	0.0230485	0.052824
30X	0.9542	0.9089	0.8549	0.7977	0.7344	56252517	4612674	2382787281	0.0236079	0.024268
40X	0.9575	0.9222	0.8823	0.8413	0.7981	57238046	4812330	2382787281	0.0240215	0.0175197
50X	0.9596	0.9302	0.8984	0.8662	0.833	57959282	4953821	2382787281	0.0243242	0.0126006
60X	0.9612	0.9356	0.909	0.8824	0.8553	58496644	5062003	2382787281	0.0245497	0.00927137
70X	0.9623	0.9395	0.9165	0.8939	0.8709	58915823	5146032	2382787281	0.0247256	0.00716586
80X	0.9632	0.9424	0.9222	0.9024	0.8825	59251338	5213296	2382787281	0.0248664	0.00569482
90X	0.964	0.9448	0.9266	0.909	0.8914	59524242	5268412	2382787281	0.0249809	0.00460587
100X	0.9646	0.9467	0.9301	0.9143	0.8985	59752653	5314366	2382787281	0.0250768	0.00383728
110X	0.9652	0.9483	0.933	0.9186	0.9043	59946569	5354395	2382787281	0.0251582	0.00324531
C. Simulated modern-like diploid data (from UTH_Rnor_SHR_Utx & UTH_Rnor_WKY_Bbb_1.0) mapped to the black rat reference genome Rrattus_CSIRO_v1
Depth	≥1X	≥5X	≥10X	≥15X	≥20X	SNP	Indel	Genome size	Heterozygosity	Increase rate
10X	0.9481	0.8638	0.4753	0.1351	0.0389	57453578	6549719	2382787281	0.0241119
20X	0.9542	0.9353	0.8994	0.7568	0.4609	58952759	7242583	2382787281	0.0247411	0.0260938
30X	0.9566	0.9396	0.9291	0.9092	0.8531	59657925	7455506	2382787281	0.025037	0.0119615
40X	0.9581	0.9457	0.9359	0.926	0.9124	60298590	7574718	2382787281	0.0253059	0.010739
50X	0.9591	0.948	0.9397	0.9323	0.9241	60750583	7655916	2382787281	0.0254956	0.00749591
60X	0.9599	0.9496	0.9422	0.9361	0.9299	60968319	7714544	2382787281	0.025587	0.0035841
70X	0.9606	0.9606	0.9441	0.9387	0.9335	61107809	7758614	2382787281	0.0256455	0.00228791
80X	0.9611	0.9518	0.9456	0.9406	0.9361	61215524	7792590	2382787281	0.0256907	0.0017627
90X	0.9615	0.9526	0.9468	0.9422	0.9381	61304111	7818995	2382787281	0.0257279	0.00144713
100X	0.9619	0.9533	0.9478	0.9435	0.9478	61376833	7839602	2382787281	0.0257584	0.00118625
110X	0.9623	0.9539	0.9487	0.9446	0.941	61442030	7856761	2382787281	0.0257858	0.00106224
D. Simulated ancient-like diploid data (from UTH_Rnor_SHR_Utx & UTH_Rnor_WKY_Bbb_1.0) mapped to the black rat reference genome Rrattus_CSIRO_v1
Depth	≥1X	≥5X	≥10X	≥15X	≥20X	SNP	Indel	Genome size	Heterozygosity	Increase rate
10X	0.9328	0.7896	0.4986	0.1692	0.0466	52660234	3666459	2382787281	0.0221003
20X	0.9499	0.8833	0.7955	0.6848	0.5107	55599054	4344394	2382787281	0.0233336	0.0558072
30X	0.9559	0.9106	0.8558	0.7969	0.7305	56961801	4664400	2382787281	0.0239055	0.0245103
40X	0.9592	0.924	0.8837	0.8418	0.7974	57959584	4867306	2382787281	0.0243243	0.0175167
50X	0.9613	0.932	0.9	0.8673	0.8334	58683136	5013723	2382787281	0.0246279	0.0124837
60X	0.9628	0.9374	0.9107	0.8838	0.8562	59228842	5124180	2382787281	0.024857	0.0092992
70X	0.964	0.9413	0.9183	0.8954	0.8722	59651607	5208876	2382787281	0.0250344	0.00713782
80X	0.9649	0.9443	0.924	0.9041	0.8839	59987241	5276973	2382787281	0.0251752	0.00562657
90X	0.9656	0.9466	0.9284	0.9107	0.8929	60260040	5332567	2382787281	0.0252897	0.00454762
100X	0.9662	0.9485	0.9319	0.916	0.9001	60487136	5379583	2382787281	0.025385	0.0037686
110X	0.9668	0.9501	0.9349	0.9204	0.9059	60681922	5419432	2382787281	0.0254668	0.00322029
120X	0.9672	0.9515	0.9373	0.924	0.9107	60846912	5454070	2382787281	0.025536	0.00271893

## Sheet: Table_S4
Table S4 KEGG enrichment of genes involved in SNPs specific to 100×data
##Databases: KEGG PATHWAY
##Statistical test method: hypergeometric test / Fisher's exact test
##FDR correction method: Benjamini and Hochberg
#Term	Database	ID	Input number	Background number	P-Value	Corrected P-Value	Input	Hyperlink
Metabolic pathways	KEGG PATHWAY	rno01100	122	1528	1.8825367537e-08	3.30307382534e-06	Acer2|Dnmt3a|Alg6|Acsl4|Atic|Gatc|Pld4|Piga|Pigb|Scly|Nme2|Gpx7|Ogdh|Dgkq|Mthfs|Gys1|Tph1|Dctpp1|Phgdh|Pfas|Tat|Upp2|Inpp5d|Echs1|Ptges3|Ptges2|Nudt2|Mgat2|Gca|Hprt1|Pde3a|Pde3b|Sc5d|Gsr|Acadm|Anpep|Acsm3|Dolk|Agl|Gstm4|Mgam|Gstz1|Mvd|Xylb|Gusb|Ndufv3|Hk2|Ppt1|Pla2g12a|Acsf3|Amdhd1|Selenoi|Atp6v0a1|Atp6v1g1|Cbr4|Adsl|Hpse|Ndufa4|Trit1|Acox1|Glyctk|Aoc3|Psat1|Tyms|Aldh9a1|Mtmr7|Thtpa|Mtmr2|Mtmr1|I…	http://www.genome.jp/kegg-bin/show_pathway?rno01100/rno:444984%09red/rno:192252%09red/rno:353229%09red/rno:363464%09red/rno:24598%09red/rno:24599%09red/rno:116686%09red/rno:24813%09red/rno:315807%09red/rno:353252%09red/rno:362792%09red/rno:50681%09red/rno:360821%09red/rno:367252%09red/rno:100125370%09red/rno:57298%09red/rno:362344%09red/rno:293820%09red/rno:309962%09red/rno:100361647%09red/rno:29…
Pathways in cancer	KEGG PATHWAY	rno05200	58	539	2.14485313334e-08	3.30307382534e-06	Egln1|Igf1|Pim2|Gnaq|Ralbp1|Epas1|Ccnd2|Gnb1|Nos2|Rock2|Gsk3b|Ctnnb1|Vegfd|Tgfbr2|Lamc3|Lpar3|Lef1|Casp3|Hdac1|Gli2|Ptch1|Skp1|Smad4|Max|Pim1|Tpm3|Tgfbr1|Met|Map2k1|Gng2|Lamb3|Fgfr1|Bcl2l1|Heyl|E2f1|Prkca|Gstm4|Nras|Prkacb|Prkaca|Ifngr1|Cxcr4|Ednrb|Casp9|Pdgfra|Il13ra1|Fzd8|Rps6kb1|Gng11|Itga6|Dvl2|Dvl3|Elob|Eloc|Pik3ca|Pml|Hsp90aa1|Polk	http://www.genome.jp/kegg-bin/show_pathway?rno05200/rno:24888%09red/rno:60661%09red/rno:303251%09red/rno:24553%09red/rno:293508%09red/rno:81810%09red/rno:64033%09red/rno:81666%09red/rno:317366%09red/rno:287280%09red/rno:84027%09red/rno:299331%09red/rno:170851%09red/rno:117557%09red/rno:25402%09red/rno:64525%09red/rno:24599%09red/rno:29452%09red/rno:57298%09red/rno:170911%09red/rno:252963%09red/rn…
Thyroid hormone signaling pathway	KEGG PATHWAY	rno04919	22	121	3.43898918937e-07	3.53069556776e-05	Med13l|Slc16a2|Gsk3b|Ctnnb1|Actb|Hdac1|Rcan1|Pik3ca|Map2k1|Src|Prkca|Nras|Med12l|Prkaca|Med4|Prkacb|Pdpk1|Casp9|Kat2b|Med12|Med14|Med17	http://www.genome.jp/kegg-bin/show_pathway?rno04919/rno:293508%09red/rno:317343%09red/rno:266766%09red/rno:84027%09red/rno:170851%09red/rno:259248%09red/rno:300367%09red/rno:170911%09red/rno:83805%09red/rno:81745%09red/rno:301164%09red/rno:360817%09red/rno:24680%09red/rno:58918%09red/rno:84353%09red/rno:25636%09red/rno:81822%09red/rno:24605%09red/rno:297893%09red/rno:679693%09red/rno:690752%09red…
mRNA surveillance pathway	KEGG PATHWAY	rno03015	19	95	6.0830659281e-07	4.68396076464e-05	Smg5|Etf1|Smg7|Cpsf4|Ppp1cb|Rnps1|Nxf3|Pabpc1|Msi1|Pnn|Pabpc4|Cstf2|Nxt2|Smg6|Wdr82|Pym1|Ppp2r5d|Hbs1l|Ppp2r5a	http://www.genome.jp/kegg-bin/show_pathway?rno03015/rno:312754%09red/rno:304277%09red/rno:302591%09red/rno:287522%09red/rno:25594%09red/rno:171350%09red/rno:681012%09red/rno:368070%09red/rno:686295%09red/rno:683927%09red/rno:315352%09red/rno:307503%09red/rno:293408%09red/rno:360855%09red/rno:363193%09red/rno:287113%09red/rno:366790%09red/rno:259272%09red/rno:298510%09red
Calcium signaling pathway	KEGG PATHWAY	rno04020	28	200	1.12534562516e-06	5.520731298e-05	Nos1|Nos2|Gnaq|Cacna1b|Cacna1c|Asph|Mylk|Cacna1f|P2rx6|Lhcgr|Adra1b|Ppp3r1|Grin2a|Vdac2|Vdac1|Prkca|Prkacb|Adrb3|Prkaca|Oxtr|Ednrb|Sphk2|Pdgfra|Cxcr4|Slc25a4|Itpkc|Chrna7|Grm1	http://www.genome.jp/kegg-bin/show_pathway?rno04020/rno:85333%09red/rno:24414%09red/rno:293508%09red/rno:308451%09red/rno:83531%09red/rno:114493%09red/rno:25041%09red/rno:25342%09red/rno:25645%09red/rno:24598%09red/rno:24599%09red/rno:308589%09red/rno:81666%09red/rno:29748%09red/rno:24680%09red/rno:24409%09red/rno:312981%09red/rno:25636%09red/rno:50672%09red/rno:24173%09red/rno:288057%09red/rno:2…
Ras signaling pathway	KEGG PATHWAY	rno04014	31	238	1.23023135065e-06	5.520731298e-05	Igf1|Ralbp1|Gnb1|Gng11|Vegfd|Nf1|Rasal2|Mras|Bcl2l1|Rab5a|Rgl1|Pik3ca|Met|Map2k1|Grin2a|Gng2|Foxo4|Fgfr1|Brap|Shc1|Prkca|Nras|Ntrk2|Prkaca|Prkacb|Pla2g4c|Flt1|Pdgfra|Pla2g12a|Rap1b|Efna5	http://www.genome.jp/kegg-bin/show_pathway?rno04014/rno:24888%09red/rno:24553%09red/rno:293508%09red/rno:25482%09red/rno:25054%09red/rno:362039%09red/rno:170851%09red/rno:85385%09red/rno:24592%09red/rno:84014%09red/rno:80850%09red/rno:54251%09red/rno:170911%09red/rno:116683%09red/rno:64199%09red/rno:360457%09red/rno:24680%09red/rno:24409%09red/rno:24400%09red/rno:687346%09red/rno:289080%09red/rno…
Relaxin signaling pathway	KEGG PATHWAY	rno04926	22	132	1.25471165864e-06	5.520731298e-05	Nos1|Nos2|Tgfbr2|Rxfp3|Gnb1|Vegfd|Pik3ca|Creb3l2|Creb3l3|Map2k1|Gng2|Map2k7|Src|Tgfbr1|Shc1|Prkca|Nras|Prkaca|Prkacb|Ednrb|Gng11|Col1a2	http://www.genome.jp/kegg-bin/show_pathway?rno04926/rno:293508%09red/rno:81810%09red/rno:362339%09red/rno:170851%09red/rno:85385%09red/rno:24598%09red/rno:24599%09red/rno:170911%09red/rno:83805%09red/rno:64199%09red/rno:360457%09red/rno:294807%09red/rno:24680%09red/rno:80850%09red/rno:314638%09red/rno:29591%09red/rno:84352%09red/rno:25636%09red/rno:24400%09red/rno:363855%09red/rno:24605%09red/rno…
PI3K-Akt signaling pathway	KEGG PATHWAY	rno04151	39	349	1.85006368936e-06	6.44437812106e-05	Igf1|Ccnd2|Gnb1|Prkaa2|Gsk3b|Vegfd|Lpar3|Bcl2l1|Creb3l3|Itgb6|Pik3ca|Creb3l2|Met|Map2k1|Gng2|Eif4e|Lamb3|Fgfr1|Prkca|Ppp2r5a|Nras|Ntrk2|Gys1|Col1a2|Mcl1|Lamc3|Phlpp2|Pdpk1|Casp9|Flt1|Pdgfra|Efna5|Rps6kb1|Gng11|Itga6|Col9a1|Ppp2r5d|Hsp90aa1|Ywhag	http://www.genome.jp/kegg-bin/show_pathway?rno04151/rno:24888%09red/rno:24553%09red/rno:114517%09red/rno:64033%09red/rno:362339%09red/rno:498949%09red/rno:311061%09red/rno:25054%09red/rno:84027%09red/rno:305078%09red/rno:170851%09red/rno:54251%09red/rno:170911%09red/rno:311862%09red/rno:116683%09red/rno:299331%09red/rno:83840%09red/rno:360457%09red/rno:81745%09red/rno:24680%09red/rno:80850%09red/…
Cholinergic synapse	KEGG PATHWAY	rno04725	20	114	1.88309750291e-06	6.44437812106e-05	Kcnj3|Kcnj2|Gnaq|Prkca|Pik3ca|Cacna1b|Cacna1c|Nras|Gng11|Cacna1f|Creb3l2|Creb3l3|Prkacb|Chrna7|Prkaca|Kcnq2|Chrna3|Gng2|Gnb1|Map2k1	http://www.genome.jp/kegg-bin/show_pathway?rno04725/rno:29712%09red/rno:24680%09red/rno:81666%09red/rno:64199%09red/rno:25302%09red/rno:314638%09red/rno:80850%09red/rno:170911%09red/rno:24239%09red/rno:293508%09red/rno:362339%09red/rno:25636%09red/rno:24400%09red/rno:170848%09red/rno:24605%09red/rno:25101%09red/rno:50599%09red/rno:114493%09red/rno:257648%09red/rno:170851%09red
MAPK signaling pathway	KEGG PATHWAY	rno04010	35	300	2.58091521148e-06	7.94921885136e-05	Igf1|Casp3|Cacna1b|Cacna1c|Cacna1f|Mras|Vegfd|Map3k12|Map3k13|Dusp8|Nf1|Dusp2|Ppp3r1|Max|Met|Map2k1|Map2k7|Elk4|Dusp10|Fgfr1|Tgfbr2|Tgfbr1|Srf|Prkca|Nras|Ntrk2|Prkaca|Prkacb|Pla2g4c|Flt1|Pdgfra|Efna5|Rap1b|Taok2|Mapk8ip3	http://www.genome.jp/kegg-bin/show_pathway?rno04010/rno:60661%09red/rno:24553%09red/rno:311406%09red/rno:293508%09red/rno:501099%09red/rno:81810%09red/rno:25482%09red/rno:303823%09red/rno:25054%09red/rno:114493%09red/rno:170851%09red/rno:24592%09red/rno:25402%09red/rno:64666%09red/rno:54251%09red/rno:116683%09red/rno:363855%09red/rno:360457%09red/rno:29748%09red/rno:24680%09red/rno:29591%09red/rn…
Apelin signaling pathway	KEGG PATHWAY	rno04371	22	141	3.28192212112e-06	9.18938193913e-05	Nos1|Nos2|Gnaq|Gnb1|Mylk|Pde3b|Mef2a|Mras|Smad4|Ppargc1a|Map2k1|Gng2|Tgfbr1|Prkce|Nras|Prkaa2|Prkaca|Prkacb|Serpine1|Sphk2|Rps6kb1|Gng11	http://www.genome.jp/kegg-bin/show_pathway?rno04371/rno:293508%09red/rno:309957%09red/rno:25482%09red/rno:83516%09red/rno:24617%09red/rno:170851%09red/rno:29340%09red/rno:24598%09red/rno:24599%09red/rno:29516%09red/rno:308589%09red/rno:81666%09red/rno:80850%09red/rno:29591%09red/rno:25636%09red/rno:24400%09red/rno:64199%09red/rno:24605%09red/rno:83840%09red/rno:288057%09red/rno:78975%09red/rno:50…
Focal adhesion	KEGG PATHWAY	rno04510	27	203	4.12109649734e-06	0.000105775	Igf1|Ccnd2|Mylk|Rock2|Gsk3b|Ctnnb1|Vegfd|Arhgap35|Actb|Itgb6|Pik3ca|Met|Map2k1|Lamb3|Src|Shc1|Prkca|Col1a2|Pdpk1|Flt1|Pdgfra|Ppp1cb|Rap1b|Itga6|Col9a1|Pxn|Lamc3	http://www.genome.jp/kegg-bin/show_pathway?rno04510/rno:306400%09red/rno:24553%09red/rno:114517%09red/rno:64033%09red/rno:311061%09red/rno:84027%09red/rno:305078%09red/rno:170851%09red/rno:85385%09red/rno:54251%09red/rno:170911%09red/rno:83805%09red/rno:311862%09red/rno:81745%09red/rno:360457%09red/rno:360820%09red/rno:24680%09red/rno:25594%09red/rno:84352%09red/rno:84353%09red/rno:81822%09red/rn…
Hippo signaling pathway	KEGG PATHWAY	rno04390	23	157	5.07974132027e-06	0.000120351	Ccnd2|Crb1|Gsk3b|Ctnnb1|Lef1|Actb|Yap1|Dvl2|Smad4|Tead3|Tead2|Patj|Tgfbr2|Tgfbr1|Serpine1|Ppp1cb|Fzd8|Mpp5|Scrib|Dvl3|Gli2|Mob1b|Ywhag	http://www.genome.jp/kegg-bin/show_pathway?rno04390/rno:314259%09red/rno:81810%09red/rno:64033%09red/rno:56010%09red/rno:294299%09red/rno:24617%09red/rno:84027%09red/rno:303251%09red/rno:363014%09red/rno:303811%09red/rno:308582%09red/rno:25594%09red/rno:304729%09red/rno:360920%09red/rno:29591%09red/rno:84353%09red/rno:81822%09red/rno:364754%09red/rno:304825%09red/rno:161452%09red/rno:362938%09red…
Morphine addiction	KEGG PATHWAY	rno05032	17	93	6.75815943998e-06	0.00014868	Kcnj3|Prkca|Gnb1|Cacna1b|Grk5|Pde3a|Grk3|Gng11|Gabrg3|Prkaca|Pde3b|Prkacb|Gng2|Gabbr2|Gabrb3|Pde8b|Gabra2	http://www.genome.jp/kegg-bin/show_pathway?rno05032/rno:79211%09red/rno:24680%09red/rno:59075%09red/rno:24922%09red/rno:293508%09red/rno:80850%09red/rno:309962%09red/rno:24400%09red/rno:29516%09red/rno:25636%09red/rno:83633%09red/rno:50678%09red/rno:64199%09red/rno:289606%09red/rno:25372%09red/rno:50599%09red/rno:257648%09red
cGMP-PKG signaling pathway	KEGG PATHWAY	rno04022	24	173	7.33962848035e-06	0.000150707	Gca|Gnaq|Cacna1c|Pde3a|Mylk|Rock2|Pde3b|Mef2a|Oprd1|Adra1b|Ppp3r1|Creb3l2|Creb3l3|Map2k1|Vdac2|Vdac1|Srf|Cngb1|Prkce|Adrb3|Cacna1f|Ednrb|Ppp1cb|Slc25a4	http://www.genome.jp/kegg-bin/show_pathway?rno04022/rno:85333%09red/rno:501099%09red/rno:309957%09red/rno:24613%09red/rno:362339%09red/rno:83531%09red/rno:114493%09red/rno:170851%09red/rno:29340%09red/rno:25645%09red/rno:29516%09red/rno:83686%09red/rno:81666%09red/rno:29748%09red/rno:25594%09red/rno:314638%09red/rno:83529%09red/rno:50678%09red/rno:50672%09red/rno:24603%09red/rno:24173%09red/rno:2…
Ubiquitin mediated proteolysis	KEGG PATHWAY	rno04120	21	141	1.02849992982e-05	0.000197986	Rchy1|Cblb|Ube2q2|Pias4|Itch|Skp1|Cdc26|Ube2b|Cdc23|Klhl13|Cul4a|Pias2|Pml|Ppil2|Cop1|Elob|Eloc|Ube2g1|Ube2ql1|Ube2h|Ube2l3	http://www.genome.jp/kegg-bin/show_pathway?rno04120/rno:363836%09red/rno:291689%09red/rno:360746%09red/rno:363065%09red/rno:679949%09red/rno:64525%09red/rno:313445%09red/rno:81816%09red/rno:81807%09red/rno:289508%09red/rno:361181%09red/rno:64631%09red/rno:360860%09red/rno:311567%09red/rno:362827%09red/rno:287280%09red/rno:171136%09red/rno:315713%09red/rno:83422%09red/rno:366381%09red/rno:296956%0…
Hepatocellular carcinoma	KEGG PATHWAY	rno05225	24	180	1.33062006541e-05	0.000233697	Gsk3b|Ctnnb1|Pbrm1|Actb|Lef1|Bcl2l1|Smad4|Pik3ca|Arid1a|Met|Map2k1|Smarce1|Tgfbr2|Tgfbr1|Shc1|E2f1|Prkca|Nras|Gstm4|Fzd8|Rps6kb1|Dvl2|Dvl3|Polk	http://www.genome.jp/kegg-bin/show_pathway?rno05225/rno:24888%09red/rno:303251%09red/rno:24553%09red/rno:81810%09red/rno:171525%09red/rno:84027%09red/rno:170851%09red/rno:85385%09red/rno:303518%09red/rno:57298%09red/rno:170911%09red/rno:83840%09red/rno:24680%09red/rno:29591%09red/rno:399489%09red/rno:84353%09red/rno:81822%09red/rno:24605%09red/rno:364754%09red/rno:303811%09red/rno:161452%09red/rn…
RNA transport	KEGG PATHWAY	rno03013	23	168	1.36576113169e-05	0.000233697	Fxr1|Pym1|Gemin8|Xpot|Rangap1|Prmt5|Rpp14|Pnn|Eif4e|Eif2s1|Eif2s2|Nxf3|Pabpc1|Snupn|Pabpc4|Eif4ebp2|Eif4a1|Nup62|Rnps1|Ran|Senp2|Nxt2|Eif5b	http://www.genome.jp/kegg-bin/show_pathway?rno03013/rno:364382%09red/rno:287436%09red/rno:296302%09red/rno:366790%09red/rno:363462%09red/rno:298510%09red/rno:308306%09red/rno:362965%09red/rno:315352%09red/rno:316108%09red/rno:54318%09red/rno:302591%09red/rno:117045%09red/rno:314879%09red/rno:171350%09red/rno:287113%09red/rno:65274%09red/rno:361845%09red/rno:361927%09red/rno:361020%09red/rno:78973…
Oxytocin signaling pathway	KEGG PATHWAY	rno04921	22	157	1.50849748328e-05	0.000244535	Gca|Kcnj2|Gnaq|Cacna1c|Mylk|Cacna1f|Actb|Ppp3r1|Rcan1|Map2k1|Oxtr|Eef2|Src|Prkca|Nras|Prkaa2|Prkaca|Rock2|Prkacb|Pla2g4c|Ppp1cb|Kcnj3	http://www.genome.jp/kegg-bin/show_pathway?rno04921/rno:293508%09red/rno:114493%09red/rno:266766%09red/rno:170851%09red/rno:25342%09red/rno:83805%09red/rno:81666%09red/rno:29748%09red/rno:24680%09red/rno:25594%09red/rno:691810%09red/rno:25636%09red/rno:81822%09red/rno:24605%09red/rno:50599%09red/rno:24603%09red/rno:25537%09red/rno:288057%09red/rno:24239%09red/rno:29565%09red/rno:78975%09red/rno:2…
Human papillomavirus infection	KEGG PATHWAY	rno05165	37	360	1.84917499148e-05	0.000284773	Casp3|Ccnd2|Gsk3b|Ctnnb1|Itga6|Ccna2|Ubr4|Hdac1|Dvl2|Itgb6|Pik3ca|Slc9a3r1|Creb3l2|Creb3l3|Map2k1|Lamb3|Patj|Atp6v0a1|Heyl|Maml2|E2f1|Nras|Col1a2|Prkacb|Psmc1|Fzd8|Rps6kb1|Prkaca|Mpp5|Col9a1|Scrib|Dvl3|Pxn|Atp6v1g1|Ppp2r5d|Lamc3|Ppp2r5a	http://www.genome.jp/kegg-bin/show_pathway?rno05165/rno:314259%09red/rno:293508%09red/rno:64033%09red/rno:362339%09red/rno:311061%09red/rno:298103%09red/rno:84027%09red/rno:305078%09red/rno:303251%09red/rno:25402%09red/rno:114494%09red/rno:170911%09red/rno:170851%09red/rno:362938%09red/rno:311862%09red/rno:364754%09red/rno:83840%09red/rno:303811%09red/rno:114517%09red/rno:360820%09red/rno:313575%…
GABAergic synapse	KEGG PATHWAY	rno04727	16	92	2.153809881e-05	0.000315892	Src|Hap1|Slc38a2|Prkca|Cacna1b|Cacna1c|Gnb1|Gng11|Cacna1f|Gabrg3|Prkaca|Prkacb|Gng2|Gabbr2|Gabrb3|Gabra2	http://www.genome.jp/kegg-bin/show_pathway?rno04727/rno:79211%09red/rno:24680%09red/rno:24922%09red/rno:24239%09red/rno:293508%09red/rno:80850%09red/rno:24400%09red/rno:83805%09red/rno:29430%09red/rno:25636%09red/rno:29642%09red/rno:289606%09red/rno:64199%09red/rno:114493%09red/rno:257648%09red/rno:83633%09red
Glutamatergic synapse	KEGG PATHWAY	rno04724	18	116	2.65556931344e-05	0.000369809	Kcnj3|Slc17a8|Gnaq|Ppp3r1|Slc38a2|Prkca|Gnb1|Cacna1c|Grik4|Grk3|Gng11|Grin2a|Prkaca|Prkacb|Pla2g4c|Gng2|Homer3|Grm1	http://www.genome.jp/kegg-bin/show_pathway?rno04724/rno:24680%09red/rno:81666%09red/rno:24409%09red/rno:24239%09red/rno:24414%09red/rno:293508%09red/rno:80850%09red/rno:29548%09red/rno:24400%09red/rno:24406%09red/rno:691810%09red/rno:25636%09red/rno:29642%09red/rno:64199%09red/rno:25372%09red/rno:50599%09red/rno:266767%09red/rno:29748%09red
Human T-cell leukemia virus 1 infection	KEGG PATHWAY	rno05166	29	255	2.76156123718e-05	0.000369809	Calr|Ccnd2|Ccna2|Bcl2l1|Ppp3r1|Smad4|Pik3ca|Creb3l2|Creb3l3|Map2k1|Itgal|Elk4|Vdac2|Vdac1|Ranbp1|Tgfbr2|Tgfbr1|Srf|E2f1|Nras|Lta|Prkaca|Prkacb|Ran|Cdc26|Cdc23|Kat2b|Slc25a4|Canx	http://www.genome.jp/kegg-bin/show_pathway?rno05166/rno:24888%09red/rno:360739%09red/rno:85333%09red/rno:293508%09red/rno:501099%09red/rno:81810%09red/rno:64033%09red/rno:362339%09red/rno:83531%09red/rno:114494%09red/rno:170851%09red/rno:170911%09red/rno:29144%09red/rno:308995%09red/rno:301164%09red/rno:29748%09red/rno:291689%09red/rno:314638%09red/rno:29591%09red/rno:399489%09red/rno:83529%09red…
Retrograde endocannabinoid signaling	KEGG PATHWAY	rno04723	21	155	3.64681000226e-05	0.000468007	Ndufv3|Kcnj3|Ndufa4|Gng2|Slc17a8|Gnaq|Prkca|Cacna1b|Cacna1c|Gnb1|Gng11|Cacna1f|Ndufb2|Gabrg3|Prkaca|Prkacb|Cnr1|Gabrb3|ND5|Grm1|Gabra2	http://www.genome.jp/kegg-bin/show_pathway?rno04723/rno:26202%09red/rno:79211%09red/rno:362344%09red/rno:24680%09red/rno:64539%09red/rno:24239%09red/rno:24414%09red/rno:293508%09red/rno:24922%09red/rno:24400%09red/rno:25248%09red/rno:266767%09red/rno:25636%09red/rno:681024%09red/rno:81666%09red/rno:289606%09red/rno:64199%09red/rno:50599%09red/rno:114493%09red/rno:257648%09red/rno:80850%09red
Prostate cancer	KEGG PATHWAY	rno05215	16	97	3.8133966835e-05	0.00046981	Creb3l2|Pdgfra|Igf1|Etv5|E2f1|Pik3ca|Nras|Gsk3b|Ctnnb1|Creb3l3|Map2k1|Pdpk1|Hsp90aa1|Lef1|Casp9|Fgfr1	http://www.genome.jp/kegg-bin/show_pathway?rno05215/rno:24482%09red/rno:25267%09red/rno:314638%09red/rno:170911%09red/rno:399489%09red/rno:303828%09red/rno:84353%09red/rno:362339%09red/rno:81745%09red/rno:24605%09red/rno:161452%09red/rno:79114%09red/rno:58918%09red/rno:84027%09red/rno:299331%09red/rno:170851%09red
Endocytosis	KEGG PATHWAY	rno04144	30	275	4.1044958078e-05	0.000486225	Tgfbr2|Kif5a|Epn1|Rnf41|Iqsec1|Ap2b1|Ap2s1|Rab5a|Rab11fip5|Itch|Arpc5|Cyth1|Chmp6|Rab11fip3|Src|Tgfbr1|Snx5|Stam2|Zfyve9|Pml|Cxcr4|Cblb|Pdgfra|Spg21|Grk5|Grk3|Arfgef2|Rabep1|Mvb12b|Vta1	http://www.genome.jp/kegg-bin/show_pathway?rno04144/rno:311567%09red/rno:303002%09red/rno:362118%09red/rno:81810%09red/rno:300791%09red/rno:171136%09red/rno:360854%09red/rno:117277%09red/rno:314906%09red/rno:362814%09red/rno:287873%09red/rno:83805%09red/rno:292640%09red/rno:65046%09red/rno:312502%09red/rno:59075%09red/rno:315713%09red/rno:686590%09red/rno:29591%09red/rno:25372%09red/rno:296199%09…
Proteoglycans in cancer	KEGG PATHWAY	rno05205	25	208	4.27340886242e-05	0.000487485	Hpse|Igf1|Casp3|Plaur|Rock2|Ctnnb1|Actb|Pik3ca|Met|Map2k1|Fgfr1|Src|Prkca|Nras|Rdx|Prkaca|Prkacb|Pdpk1|Ptch1|Ppp1cb|Fzd8|Rps6kb1|Mras|Ank2|Pxn	http://www.genome.jp/kegg-bin/show_pathway?rno05205/rno:24553%09red/rno:293508%09red/rno:25482%09red/rno:362036%09red/rno:170851%09red/rno:25402%09red/rno:170911%09red/rno:83805%09red/rno:81745%09red/rno:83840%09red/rno:79114%09red/rno:89830%09red/rno:360820%09red/rno:24680%09red/rno:25594%09red/rno:84353%09red/rno:25636%09red/rno:81822%09red/rno:24605%09red/rno:364754%09red/rno:25537%09red/rno:2…
mTOR signaling pathway	KEGG PATHWAY	rno04150	21	159	5.08841391125e-05	0.000559726	Cab39l|Dvl2|Fnip2|Igf1|Prkca|Pik3ca|Slc7a5|Nras|Prr5|Gsk3b|Fzd8|Dvl3|Clip1|Ulk1|Rps6kb1|Atp6v1g1|Grb10|Eif4e|Pdpk1|Prkaa2|Map2k1	http://www.genome.jp/kegg-bin/show_pathway?rno04150/rno:83840%09red/rno:24680%09red/rno:303251%09red/rno:65201%09red/rno:360827%09red/rno:81745%09red/rno:78975%09red/rno:117045%09red/rno:170911%09red/rno:498416%09red/rno:310538%09red/rno:50719%09red/rno:315189%09red/rno:24605%09red/rno:24482%09red/rno:290291%09red/rno:170851%09red/rno:298103%09red/rno:84027%09red/rno:364754%09red/rno:303811%09red
EGFR tyrosine kinase inhibitor resistance	KEGG PATHWAY	rno01521	14	80	6.51988987975e-05	0.000692457	Bcl2l1|Src|Pdgfra|Igf1|Shc1|Prkca|Pik3ca|Nras|Gsk3b|Met|Map2k1|Rps6kb1|Nf1|Eif4e	http://www.genome.jp/kegg-bin/show_pathway?rno01521/rno:85385%09red/rno:24592%09red/rno:24482%09red/rno:25267%09red/rno:24553%09red/rno:117045%09red/rno:24888%09red/rno:170911%09red/rno:83840%09red/rno:83805%09red/rno:24605%09red/rno:24680%09red/rno:84027%09red/rno:170851%09red
Dopaminergic synapse	KEGG PATHWAY	rno04728	18	133	0.000129309	0.00132757	Kcnj3|Ppp1cb|Gnaq|Prkca|Kif5a|Cacna1b|Cacna1c|Gnb1|Gng11|Gsk3b|Creb3l2|Creb3l3|Grin2a|Prkaca|Prkacb|Ppp2r5d|Gng2|Ppp2r5a	http://www.genome.jp/kegg-bin/show_pathway?rno04728/rno:312754%09red/rno:24680%09red/rno:25594%09red/rno:24409%09red/rno:24239%09red/rno:314638%09red/rno:80850%09red/rno:24400%09red/rno:257648%09red/rno:293508%09red/rno:314906%09red/rno:362339%09red/rno:25636%09red/rno:363193%09red/rno:81666%09red/rno:64199%09red/rno:50599%09red/rno:84027%09red
Mitophagy - animal	KEGG PATHWAY	rno04137	12	65	0.000136897	0.00136013	Bcl2l1|Src|Ulk1|Bnip3l|E2f1|Tomm7|Nbr1|Nras|Mras|Atg5|Csnk2a1|Bnip3	http://www.genome.jp/kegg-bin/show_pathway?rno04137/rno:24888%09red/rno:365601%09red/rno:360827%09red/rno:685620%09red/rno:303554%09red/rno:84480%09red/rno:140923%09red/rno:399489%09red/rno:83805%09red/rno:24605%09red/rno:116549%09red/rno:25482%09red
Long-term potentiation	KEGG PATHWAY	rno04720	12	66	0.00015535	0.00149525	Ppp1cb|Gnaq|Ppp3r1|Prkca|Cacna1c|Nras|Rap1b|Map2k1|Grin2a|Prkaca|Prkacb|Grm1	http://www.genome.jp/kegg-bin/show_pathway?rno04720/rno:24680%09red/rno:24409%09red/rno:24239%09red/rno:24414%09red/rno:293508%09red/rno:25594%09red/rno:25636%09red/rno:81666%09red/rno:24605%09red/rno:171337%09red/rno:29748%09red/rno:170851%09red
Melanogenesis	KEGG PATHWAY	rno04916	15	100	0.000169442	0.00157183	Dvl2|Gnaq|Creb3l3|Prkca|Fzd8|Nras|Gsk3b|Ctnnb1|Dvl3|Map2k1|Prkaca|Prkacb|Ednrb|Lef1|Creb3l2	http://www.genome.jp/kegg-bin/show_pathway?rno04916/rno:24680%09red/rno:81666%09red/rno:362339%09red/rno:314638%09red/rno:303251%09red/rno:293508%09red/rno:84353%09red/rno:25636%09red/rno:24605%09red/rno:161452%09red/rno:170851%09red/rno:50672%09red/rno:84027%09red/rno:364754%09red/rno:303811%09red
Wnt signaling pathway	KEGG PATHWAY	rno04310	20	162	0.000173514	0.00157183	Rspo2|Sfrp4|Ppp3r1|Skp1|Prkca|Fzd8|Ccnd2|Senp2|Rock2|Gsk3b|Ctnnb1|Dvl3|Prkaca|Dvl2|Prkacb|Vangl1|Lef1|Dkk1|Csnk2a1|Smad4	http://www.genome.jp/kegg-bin/show_pathway?rno04310/rno:64033%09red/rno:25537%09red/rno:24680%09red/rno:303251%09red/rno:78973%09red/rno:161452%09red/rno:500863%09red/rno:89803%09red/rno:108348170%09red/rno:293508%09red/rno:84353%09red/rno:25636%09red/rno:364754%09red/rno:690366%09red/rno:287280%09red/rno:116549%09red/rno:50554%09red/rno:84027%09red/rno:29748%09red/rno:303811%09red
Insulin signaling pathway	KEGG PATHWAY	rno04910	18	138	0.000195625	0.00167368	Cblb|Ppp1cb|Ppp1r3b|Hk2|Pik3ca|Rps6kb1|Ppargc1a|Gsk3b|Gys1|Map2k1|Prkaca|Prkacb|Eif4e|Pdpk1|Pde3b|Nras|Prkaa2|Shc1	http://www.genome.jp/kegg-bin/show_pathway?rno04910/rno:85385%09red/rno:117045%09red/rno:25594%09red/rno:192280%09red/rno:78975%09red/rno:171136%09red/rno:25059%09red/rno:690987%09red/rno:170911%09red/rno:83516%09red/rno:29516%09red/rno:293508%09red/rno:25636%09red/rno:81745%09red/rno:24605%09red/rno:83840%09red/rno:84027%09red/rno:170851%09red
Spliceosome	KEGG PATHWAY	rno03040	18	138	0.000195625	0.00167368	Srsf7|Srsf6|Sf3b5|Lsm5|Prpf31|Tcerg1|U2surp|Lsm2|Slu7|Hnrnpk|Snrnp27|Dhx16|Wbp11|Snrnp40|Txnl4a|Bcas2|Snw1|Hnrnpm	http://www.genome.jp/kegg-bin/show_pathway?rno03040/rno:303057%09red/rno:315903%09red/rno:292536%09red/rno:362392%09red/rno:313056%09red/rno:100911462%09red/rno:680891%09red/rno:294232%09red/rno:307474%09red/rno:362687%09red/rno:684148%09red/rno:500695%09red/rno:362264%09red/rno:116655%09red/rno:117282%09red/rno:297695%09red/rno:306222%09red/rno:295334%09red
Serotonergic synapse	KEGG PATHWAY	rno04726	17	126	0.00020324	0.00169184	Kcnj3|Gnaq|Prkca|Gnb1|Cacna1b|Cacna1c|Nras|Gng11|Cacna1f|Tph1|Map2k1|Prkaca|Prkacb|Pla2g4c|Gng2|Gabrb3|Casp3	http://www.genome.jp/kegg-bin/show_pathway?rno04726/rno:25402%09red/rno:24680%09red/rno:81666%09red/rno:24848%09red/rno:24922%09red/rno:24239%09red/rno:293508%09red/rno:80850%09red/rno:24400%09red/rno:691810%09red/rno:25636%09red/rno:64199%09red/rno:24605%09red/rno:50599%09red/rno:114493%09red/rno:257648%09red/rno:170851%09red
AMPK signaling pathway	KEGG PATHWAY	rno04152	17	127	0.000221106	0.00179213	Cab39l|Creb3l2|Igf1|Ccna2|Prkaa2|Pik3ca|Hnf4a|Ppargc1a|Rab14|Gys1|Creb3l3|Ulk1|Rps6kb1|Ppp2r5d|Pdpk1|Ppp2r5a|Eef2	http://www.genome.jp/kegg-bin/show_pathway?rno04152/rno:312754%09red/rno:24482%09red/rno:25735%09red/rno:360827%09red/rno:78975%09red/rno:314638%09red/rno:29565%09red/rno:690987%09red/rno:170911%09red/rno:362339%09red/rno:81745%09red/rno:363193%09red/rno:83516%09red/rno:94197%09red/rno:83840%09red/rno:290291%09red/rno:114494%09red
HIF-1 signaling pathway	KEGG PATHWAY	rno04066	16	116	0.000247126	0.0019119	Egln1|Igf1|Aldoa|Prkca|Pik3ca|Rps6kb1|Nos2|Hk2|Eno1|Map2k1|Eloc|Elob|Ifngr1|Eif4e|Serpine1|Flt1	http://www.genome.jp/kegg-bin/show_pathway?rno04066/rno:24189%09red/rno:117045%09red/rno:24680%09red/rno:64525%09red/rno:308913%09red/rno:25059%09red/rno:81807%09red/rno:54251%09red/rno:170911%09red/rno:24599%09red/rno:24482%09red/rno:24333%09red/rno:24617%09red/rno:83840%09red/rno:116465%09red/rno:170851%09red
Signaling pathways regulating pluripotency of stem cells	KEGG PATHWAY	rno04550	18	141	0.000248299	0.0019119	Klf4|Lif|Igf1|Acvr1b|Smad4|Pik3ca|Nras|Rest|Zfhx3|Gsk3b|Ctnnb1|Dvl3|Map2k1|Pax6|Pcgf2|Fzd8|Dvl2|Fgfr1	http://www.genome.jp/kegg-bin/show_pathway?rno04550/rno:307829%09red/rno:24482%09red/rno:60584%09red/rno:83618%09red/rno:114505%09red/rno:170851%09red/rno:170911%09red/rno:303251%09red/rno:84353%09red/rno:25509%09red/rno:29381%09red/rno:24605%09red/rno:79114%09red/rno:50554%09red/rno:287662%09red/rno:84027%09red/rno:364754%09red/rno:303811%09red
Platelet activation	KEGG PATHWAY	rno04611	17	130	0.000283152	0.00212709	Src|Fgg|Ppp1cb|Gnaq|Snap23|Pik3ca|Gp1ba|Rap1b|Rock2|Mylk|Prkaca|Arhgap35|Prkacb|Pla2g4c|Col1a2|Actb|Ptgir	http://www.genome.jp/kegg-bin/show_pathway?rno04611/rno:691810%09red/rno:25537%09red/rno:288057%09red/rno:691992%09red/rno:306400%09red/rno:25594%09red/rno:293508%09red/rno:292661%09red/rno:170911%09red/rno:83805%09red/rno:64630%09red/rno:84352%09red/rno:25636%09red/rno:81822%09red/rno:81666%09red/rno:24367%09red/rno:171337%09red
Human cytomegalovirus infection	KEGG PATHWAY	rno05163	26	253	0.000304947	0.00220718	Gnaq|Calr|Cxcr4|Gnb1|Rock2|Gsk3b|Ctnnb1|Casp3|Ppp3r1|Pik3ca|Creb3l2|Creb3l3|Map2k1|Gng2|Src|E2f1|Prkca|Nras|Prkaca|Prkacb|Casp9|Pdgfra|Rps6kb1|Gng11|Tapbp|Pxn	http://www.genome.jp/kegg-bin/show_pathway?rno05163/rno:293508%09red/rno:25217%09red/rno:84027%09red/rno:170851%09red/rno:25402%09red/rno:170911%09red/rno:83805%09red/rno:81666%09red/rno:29748%09red/rno:360820%09red/rno:24680%09red/rno:80850%09red/rno:314638%09red/rno:24400%09red/rno:399489%09red/rno:84353%09red/rno:25636%09red/rno:64199%09red/rno:24605%09red/rno:58918%09red/rno:83840%09red/rno:2…
Tight junction	KEGG PATHWAY	rno04530	20	170	0.000308146	0.00220718	Myh10|Myh11|Cldn11|Synpo|Myh15|Src|Slc9a3r1|Prkce|Rdx|Mpp5|Prkaa2|Scrib|Map2k7|Rock2|Prkacb|Prkaca|Actb|Patj|Actr3|Ybx3	http://www.genome.jp/kegg-bin/show_pathway?rno04530/rno:25537%09red/rno:303965%09red/rno:314259%09red/rno:293508%09red/rno:81732%09red/rno:24582%09red/rno:78975%09red/rno:83805%09red/rno:362938%09red/rno:83807%09red/rno:25636%09red/rno:315655%09red/rno:29340%09red/rno:81822%09red/rno:59114%09red/rno:363855%09red/rno:79433%09red/rno:60324%09red/rno:84588%09red/rno:140581%09red
Renin secretion	KEGG PATHWAY	rno04924	12	72	0.000316888	0.00221821	Gca|Kcnj2|Gnaq|Ppp3r1|Cacna1c|Pde3a|Cacna1f|Pde3b|Adrb3|Prkaca|Prkacb|Clca4	http://www.genome.jp/kegg-bin/show_pathway?rno04924/rno:29712%09red/rno:25645%09red/rno:362052%09red/rno:24239%09red/rno:293508%09red/rno:29516%09red/rno:25636%09red/rno:50678%09red/rno:81666%09red/rno:114493%09red/rno:29748%09red/rno:24603%09red
Human immunodeficiency virus 1 infection	KEGG PATHWAY	rno05170	25	243	0.000388229	0.00262917	Gnaq|Calr|Cxcr4|Gnb1|Casp9|Cul4a|Casp3|Bcl2l1|Ppp3r1|Skp1|Pik3ca|Map2k1|Gng2|Map2k7|Eloc|Prkca|Nras|Cfl2|Ap1s3|Rps6kb1|Gng11|Tapbp|Elob|Pxn|Bst2	http://www.genome.jp/kegg-bin/show_pathway?rno05170/rno:24888%09red/rno:361181%09red/rno:25217%09red/rno:287280%09red/rno:170851%09red/rno:25402%09red/rno:64525%09red/rno:170911%09red/rno:367304%09red/rno:378947%09red/rno:81666%09red/rno:29748%09red/rno:360820%09red/rno:24680%09red/rno:80850%09red/rno:81807%09red/rno:24400%09red/rno:58918%09red/rno:363855%09red/rno:64199%09red/rno:24605%09red/rno…
Longevity regulating pathway - multiple species	KEGG PATHWAY	rno04213	11	63	0.000392668	0.00262917	Hdac1|Igf1|Pik3ca|Eif4ebp2|Nras|Prkaa2|Prkacb|Foxa2|Prkaca|Rps6kb1|Atg5	http://www.genome.jp/kegg-bin/show_pathway?rno04213/rno:24482%09red/rno:365601%09red/rno:293508%09red/rno:170911%09red/rno:25099%09red/rno:25636%09red/rno:78975%09red/rno:83840%09red/rno:24605%09red/rno:361845%09red/rno:297893%09red
Hedgehog signaling pathway	KEGG PATHWAY	rno04340	9	43	0.000415826	0.00269673	Evc|Ccnd2|Grk3|Gsk3b|Gli2|Csnk1g3|Prkaca|Prkacb|Ptch1	http://www.genome.jp/kegg-bin/show_pathway?rno04340/rno:304729%09red/rno:293508%09red/rno:64033%09red/rno:289712%09red/rno:25636%09red/rno:25372%09red/rno:84027%09red/rno:89830%09red/rno:64823%09red
Vascular smooth muscle contraction	KEGG PATHWAY	rno04270	17	135	0.000420269	0.00269673	Gca|Myh11|Adra1b|Ppp1cb|Gnaq|Prkca|Pla2g12a|Cacna1c|Prkce|Mylk|Cacna1f|Ptgir|Map2k1|Prkaca|Rock2|Prkacb|Pla2g4c	http://www.genome.jp/kegg-bin/show_pathway?rno04270/rno:24173%09red/rno:25537%09red/rno:288057%09red/rno:24680%09red/rno:25594%09red/rno:24239%09red/rno:293508%09red/rno:24582%09red/rno:292661%09red/rno:170851%09red/rno:691810%09red/rno:25636%09red/rno:29340%09red/rno:81666%09red/rno:114493%09red/rno:362039%09red/rno:24603%09red
One carbon pool by folate	KEGG PATHWAY	rno00670	6	18	0.000500713	0.00314734	Atic|Mthfd2|Mthfd1|Mthfs|Tyms|Aldh1l2	http://www.genome.jp/kegg-bin/show_pathway?rno00670/rno:680308%09red/rno:299699%09red/rno:300886%09red/rno:81643%09red/rno:29261%09red/rno:64300%09red
Colorectal cancer	KEGG PATHWAY	rno05210	13	88	0.000512653	0.00315165	Tgfbr2|Tgfbr1|Casp3|Smad4|Pik3ca|Nras|Gsk3b|Ctnnb1|Map2k1|Rps6kb1|Lef1|Casp9|Polk	http://www.genome.jp/kegg-bin/show_pathway?rno05210/rno:25402%09red/rno:161452%09red/rno:81810%09red/rno:170911%09red/rno:58918%09red/rno:171525%09red/rno:84353%09red/rno:29591%09red/rno:83840%09red/rno:24605%09red/rno:50554%09red/rno:84027%09red/rno:170851%09red
Sphingolipid signaling pathway	KEGG PATHWAY	rno04071	16	125	0.000521865	0.00315165	Acer2|Sphk2|Gnaq|Degs1|Prkca|Pik3ca|S1pr1|Nras|Rock2|Map2k1|Prkce|Oprd1|Sgms1|Ppp2r5d|Pdpk1|Ppp2r5a	http://www.genome.jp/kegg-bin/show_pathway?rno04071/rno:25537%09red/rno:312754%09red/rno:24680%09red/rno:313339%09red/rno:353229%09red/rno:170911%09red/rno:308589%09red/rno:81745%09red/rno:363193%09red/rno:81666%09red/rno:24613%09red/rno:24605%09red/rno:29340%09red/rno:29733%09red/rno:58970%09red/rno:170851%09red
Longevity regulating pathway	KEGG PATHWAY	rno04211	13	89	0.000564134	0.00334141	Igf1|Pik3ca|Prkacb|Nras|Ppargc1a|Prkaa2|Creb3l2|Creb3l3|Ulk1|Prkaca|Rps6kb1|Atg5|Eif4e	http://www.genome.jp/kegg-bin/show_pathway?rno04211/rno:24482%09red/rno:365601%09red/rno:360827%09red/rno:314638%09red/rno:117045%09red/rno:170911%09red/rno:83516%09red/rno:362339%09red/rno:25636%09red/rno:78975%09red/rno:83840%09red/rno:24605%09red/rno:293508%09red
Regulation of actin cytoskeleton	KEGG PATHWAY	rno04810	23	223	0.000630021	0.00366126	Mylk|Rock2|Ssh2|Arhgap35|Actb|Iqgap3|Itgb6|Pik3ca|Arpc5|Map2k1|Itgal|Fgfr1|Myh10|Src|Nras|Rdx|Cfl2|Cxcr4|Pdgfra|Ppp1cb|Mras|Itga6|Pxn	http://www.genome.jp/kegg-bin/show_pathway?rno04810/rno:303342%09red/rno:306400%09red/rno:114517%09red/rno:25482%09red/rno:360854%09red/rno:311061%09red/rno:170851%09red/rno:170911%09red/rno:83805%09red/rno:308995%09red/rno:79114%09red/rno:360820%09red/rno:25594%09red/rno:310621%09red/rno:81822%09red/rno:24605%09red/rno:79433%09red/rno:25537%09red/rno:288057%09red/rno:25267%09red/rno:366624%09red…
Axon guidance	KEGG PATHWAY	rno04360	20	183	0.000722122	0.00411877	Efnb3|Ephb1|Unc5c|Ppp3r1|Src|Prkca|Pik3ca|Efna5|Nras|Rock2|Gsk3b|Met|Efnb1|Ssh2|Cfl2|Cxcr4|Ptch1|Sema4a|Plxna4|Rgma	http://www.genome.jp/kegg-bin/show_pathway?rno04360/rno:303342%09red/rno:83805%09red/rno:25537%09red/rno:24680%09red/rno:25186%09red/rno:24553%09red/rno:366624%09red/rno:312213%09red/rno:308739%09red/rno:310630%09red/rno:24338%09red/rno:360546%09red/rno:89830%09red/rno:116683%09red/rno:170911%09red/rno:60628%09red/rno:24605%09red/rno:84027%09red/rno:29748%09red/rno:362049%09red
VEGF signaling pathway	KEGG PATHWAY	rno04370	10	58	0.000777808	0.00435572	Src|Ppp3r1|Sphk2|Prkca|Pik3ca|Nras|Casp9|Map2k1|Pxn|Pla2g4c	http://www.genome.jp/kegg-bin/show_pathway?rno04370/rno:360820%09red/rno:24680%09red/rno:170911%09red/rno:58918%09red/rno:83805%09red/rno:691810%09red/rno:308589%09red/rno:24605%09red/rno:29748%09red/rno:170851%09red
Oocyte meiosis	KEGG PATHWAY	rno04114	15	119	0.00088641	0.00487526	Igf1|Ppp1cb|Ppp3r1|Skp1|Cdc26|Sgo1|Cdc23|Pkmyt1|Ywhag|Map2k1|Prkaca|Aurka|Prkacb|Ppp2r5d|Ppp2r5a	http://www.genome.jp/kegg-bin/show_pathway?rno04114/rno:291689%09red/rno:312754%09red/rno:24482%09red/rno:25594%09red/rno:261730%09red/rno:287101%09red/rno:25636%09red/rno:366381%09red/rno:363193%09red/rno:287280%09red/rno:56010%09red/rno:170851%09red/rno:293508%09red/rno:29748%09red/rno:363174%09red
Viral carcinogenesis	KEGG PATHWAY	rno05203	23	230	0.000924258	0.00499423	Casp3|Ccnd2|Hnrnpk|Ccna2|Ubr4|Hdac1|Snw1|Hdac7|Pik3ca|Creb3l2|Creb3l3|Gtf2a2|Ranbp1|Src|Srf|Nras|Prkaca|Prkacb|Psmc1|Kat2b|Scrib|Pxn|Ywhag	http://www.genome.jp/kegg-bin/show_pathway?rno05203/rno:360739%09red/rno:293508%09red/rno:501099%09red/rno:64033%09red/rno:362339%09red/rno:56010%09red/rno:84582%09red/rno:114494%09red/rno:83828%09red/rno:25402%09red/rno:170911%09red/rno:83805%09red/rno:301164%09red/rno:360820%09red/rno:314638%09red/rno:117263%09red/rno:25636%09red/rno:500695%09red/rno:24605%09red/rno:117282%09red/rno:297893%09re…
Cushing syndrome	KEGG PATHWAY	rno04934	18	160	0.000963552	0.00511679	Dvl2|Cacna1c|Gnaq|E2f1|Creb3l3|Fzd8|Kmt2d|Rap1b|Cacna1f|Gsk3b|Ctnnb1|Dvl3|Map2k1|Prkaca|Prkacb|Lef1|Pde8b|Creb3l2	http://www.genome.jp/kegg-bin/show_pathway?rno04934/rno:114493%09red/rno:303251%09red/rno:362339%09red/rno:24239%09red/rno:314638%09red/rno:100362634%09red/rno:309962%09red/rno:399489%09red/rno:170851%09red/rno:293508%09red/rno:84353%09red/rno:25636%09red/rno:81666%09red/rno:161452%09red/rno:171337%09red/rno:84027%09red/rno:364754%09red/rno:303811%09red
Estrogen signaling pathway	KEGG PATHWAY	rno04915	16	134	0.00102516	0.0053517	Kcnj3|Src|Gnaq|Fkbp5|Pik3ca|Nras|Map2k1|Creb3l2|Creb3l3|Shc1|Prkaca|Prkacb|Hsp90aa1|Gabbr2|Grm1|Krt18	http://www.genome.jp/kegg-bin/show_pathway?rno04915/rno:85385%09red/rno:294853%09red/rno:24414%09red/rno:314638%09red/rno:170911%09red/rno:83805%09red/rno:362339%09red/rno:25636%09red/rno:83633%09red/rno:361810%09red/rno:81666%09red/rno:24605%09red/rno:50599%09red/rno:293508%09red/rno:299331%09red/rno:170851%09red
Rap1 signaling pathway	KEGG PATHWAY	rno04015	22	218	0.00105909	0.00535955	Igf1|Gnaq|Mras|Ctnnb1|Vegfd|Magi3|Lpar3|Actb|Pik3ca|Met|Map2k1|Grin2a|Itgal|Fgfr1|Src|Prkca|Nras|Flt1|Cnr1|Pdgfra|Efna5|Rap1b	http://www.genome.jp/kegg-bin/show_pathway?rno04015/rno:245903%09red/rno:24553%09red/rno:25482%09red/rno:170851%09red/rno:54251%09red/rno:170911%09red/rno:83805%09red/rno:116683%09red/rno:308995%09red/rno:81666%09red/rno:360457%09red/rno:24680%09red/rno:24409%09red/rno:84353%09red/rno:81822%09red/rno:24605%09red/rno:171337%09red/rno:79114%09red/rno:24482%09red/rno:25267%09red/rno:66025%09red/rno:…
Fc gamma R-mediated phagocytosis	KEGG PATHWAY	rno04666	13	96	0.00106147	0.00535955	Sphk2|Inpp5d|Prkca|Pik3ca|Rps6kb1|Arpc5|Fcgr2a|Map2k1|Prkce|Ptprc|Cfl2|Pla2g4c|Myo10	http://www.genome.jp/kegg-bin/show_pathway?rno04666/rno:310178%09red/rno:29340%09red/rno:24680%09red/rno:54259%09red/rno:366624%09red/rno:24699%09red/rno:691810%09red/rno:170911%09red/rno:116591%09red/rno:308589%09red/rno:360854%09red/rno:83840%09red/rno:170851%09red
Adherens junction	KEGG PATHWAY	rno04520	11	73	0.00116794	0.00580201	Src|Tgfbr1|Tgfbr2|Smad4|Ctnnb1|Met|Yes1|Actb|Lef1|Csnk2a1|Fgfr1	http://www.genome.jp/kegg-bin/show_pathway?rno04520/rno:24553%09red/rno:161452%09red/rno:81810%09red/rno:29591%09red/rno:83805%09red/rno:84353%09red/rno:24884%09red/rno:81822%09red/rno:116549%09red/rno:79114%09red/rno:50554%09red
Pancreatic cancer	KEGG PATHWAY	rno05212	11	74	0.00128888	0.00618671	Bcl2l1|Tgfbr2|Tgfbr1|Ralbp1|E2f1|Smad4|Pik3ca|Rps6kb1|Casp9|Map2k1|Polk	http://www.genome.jp/kegg-bin/show_pathway?rno05212/rno:24888%09red/rno:84014%09red/rno:58918%09red/rno:81810%09red/rno:29591%09red/rno:399489%09red/rno:171525%09red/rno:170911%09red/rno:83840%09red/rno:50554%09red/rno:170851%09red
p53 signaling pathway	KEGG PATHWAY	rno04115	11	74	0.00128888	0.00618671	Bcl2l1|Rchy1|Igf1|Casp3|Ccnd2|Casp9|Ei24|Ccng1|Cop1|Gorab|Serpine1	http://www.genome.jp/kegg-bin/show_pathway?rno04115/rno:25405%09red/rno:24888%09red/rno:24482%09red/rno:25402%09red/rno:304923%09red/rno:289508%09red/rno:58918%09red/rno:64033%09red/rno:360860%09red/rno:300514%09red/rno:24617%09red
Gastric cancer	KEGG PATHWAY	rno05226	17	151	0.00130564	0.00618671	Tgfbr2|Tgfbr1|Shc1|E2f1|Met|Smad4|Pik3ca|Nras|Gsk3b|Ctnnb1|Dvl3|Map2k1|Fzd8|Rps6kb1|Lef1|Dvl2|Polk	http://www.genome.jp/kegg-bin/show_pathway?rno05226/rno:85385%09red/rno:303251%09red/rno:24553%09red/rno:161452%09red/rno:81810%09red/rno:170911%09red/rno:399489%09red/rno:170851%09red/rno:171525%09red/rno:84353%09red/rno:29591%09red/rno:83840%09red/rno:24605%09red/rno:50554%09red/rno:84027%09red/rno:364754%09red/rno:303811%09red
Amoebiasis	KEGG PATHWAY	rno05146	13	99	0.00136589	0.00637415	Nos2|Rab5a|Gnaq|Prkca|Pik3ca|Prkacb|Serpinb9|C8b|Prkaca|Lamc3|Col1a2|Lamb3|Casp3	http://www.genome.jp/kegg-bin/show_pathway?rno05146/rno:64633%09red/rno:361241%09red/rno:24680%09red/rno:313421%09red/rno:24599%09red/rno:293508%09red/rno:25402%09red/rno:311862%09red/rno:170911%09red/rno:84352%09red/rno:25636%09red/rno:81666%09red/rno:305078%09red
cAMP signaling pathway	KEGG PATHWAY	rno04024	21	212	0.00167533	0.0077015	Gca|Creb3l2|Acox1|Ppp1cb|Cngb1|Pik3ca|Cacna1c|Pde3a|Rap1b|Cacna1f|Pde3b|Sstr1|Creb3l3|Prkacb|Grin2a|Prkaca|Rock2|Oxtr|Gabbr2|Ptch1|Map2k1	http://www.genome.jp/kegg-bin/show_pathway?rno04024/rno:25537%09red/rno:114493%09red/rno:83633%09red/rno:25594%09red/rno:24409%09red/rno:24239%09red/rno:314638%09red/rno:89830%09red/rno:170851%09red/rno:170911%09red/rno:25033%09red/rno:29516%09red/rno:362339%09red/rno:25636%09red/rno:83686%09red/rno:50678%09red/rno:25342%09red/rno:171337%09red/rno:293508%09red/rno:50681%09red/rno:24603%09red
Amphetamine addiction	KEGG PATHWAY	rno05031	10	66	0.00185779	0.00841469	Hdac1|Ppp1cb|Ppp3r1|Prkca|Cacna1c|Creb3l2|Creb3l3|Grin2a|Prkaca|Prkacb	http://www.genome.jp/kegg-bin/show_pathway?rno05031/rno:24680%09red/rno:24409%09red/rno:24239%09red/rno:314638%09red/rno:25594%09red/rno:362339%09red/rno:25636%09red/rno:293508%09red/rno:29748%09red/rno:297893%09red
Progesterone-mediated oocyte maturation	KEGG PATHWAY	rno04914	12	91	0.00199183	0.00889108	Igf1|Ccna2|Cdc26|Prkacb|Cdc23|Pkmyt1|Pde3b|Map2k1|Prkaca|Aurka|Pik3ca|Hsp90aa1	http://www.genome.jp/kegg-bin/show_pathway?rno04914/rno:291689%09red/rno:24482%09red/rno:261730%09red/rno:287101%09red/rno:170911%09red/rno:29516%09red/rno:25636%09red/rno:299331%09red/rno:114494%09red/rno:293508%09red/rno:366381%09red/rno:170851%09red
Chronic myeloid leukemia	KEGG PATHWAY	rno05220	11	79	0.00205778	0.00905422	Hdac1|Bcl2l1|Tgfbr1|Shc1|E2f1|Tgfbr2|Smad4|Pik3ca|Nras|Map2k1|Polk	http://www.genome.jp/kegg-bin/show_pathway?rno05220/rno:85385%09red/rno:24888%09red/rno:81810%09red/rno:170911%09red/rno:399489%09red/rno:170851%09red/rno:171525%09red/rno:29591%09red/rno:24605%09red/rno:50554%09red/rno:297893%09red
Amyotrophic lateral sclerosis (ALS)	KEGG PATHWAY	rno05014	9	56	0.00216363	0.00938587	Bcl2l1|Nos1|Rab5a|Casp3|Ppp3r1|Nefh|Casp9|Derl1|Grin2a	http://www.genome.jp/kegg-bin/show_pathway?rno05014/rno:24888%09red/rno:24409%09red/rno:24598%09red/rno:25402%09red/rno:58918%09red/rno:24587%09red/rno:64633%09red/rno:362912%09red/rno:29748%09red
FoxO signaling pathway	KEGG PATHWAY	rno04068	15	134	0.00256847	0.0108368	Tgfbr2|Tgfbr1|Igf1|Smad4|Pik3ca|S1pr1|Ccnd2|Nras|Prkaa2|Map2k1|Foxo4|Pdpk1|Homer3|Grm1|Bnip3	http://www.genome.jp/kegg-bin/show_pathway?rno04068/rno:24482%09red/rno:84480%09red/rno:29548%09red/rno:29733%09red/rno:170911%09red/rno:64033%09red/rno:170851%09red/rno:29591%09red/rno:24414%09red/rno:78975%09red/rno:24605%09red/rno:50554%09red/rno:302415%09red/rno:81810%09red/rno:81745%09red
Autophagy - animal	KEGG PATHWAY	rno04140	15	134	0.00256847	0.0108368	Bcl2l1|Vmp1|Ulk1|Pik3ca|Prkacb|Nras|Mras|Prkaa2|Map2k1|Prkaca|Rps6kb1|Atg5|Pdpk1|Eif2s1|Bnip3	http://www.genome.jp/kegg-bin/show_pathway?rno04140/rno:24888%09red/rno:365601%09red/rno:360827%09red/rno:78975%09red/rno:293508%09red/rno:84480%09red/rno:170911%09red/rno:25482%09red/rno:25636%09red/rno:81745%09red/rno:83840%09red/rno:24605%09red/rno:192129%09red/rno:54318%09red/rno:170851%09red
Endometrial cancer	KEGG PATHWAY	rno05213	9	58	0.00267538	0.0111354	Pik3ca|Nras|Casp9|Ctnnb1|Map2k1|Pdpk1|Lef1|Gsk3b|Polk	http://www.genome.jp/kegg-bin/show_pathway?rno05213/rno:161452%09red/rno:170911%09red/rno:58918%09red/rno:171525%09red/rno:84353%09red/rno:81745%09red/rno:24605%09red/rno:84027%09red/rno:170851%09red
Breast cancer	KEGG PATHWAY	rno05224	16	149	0.00275471	0.0113127	Dvl2|Heyl|Igf1|Shc1|E2f1|Fzd8|Pik3ca|Nras|Gsk3b|Ctnnb1|Dvl3|Map2k1|Rps6kb1|Lef1|Polk|Fgfr1	http://www.genome.jp/kegg-bin/show_pathway?rno05224/rno:85385%09red/rno:24482%09red/rno:313575%09red/rno:161452%09red/rno:170911%09red/rno:399489%09red/rno:303251%09red/rno:171525%09red/rno:84353%09red/rno:83840%09red/rno:24605%09red/rno:79114%09red/rno:170851%09red/rno:84027%09red/rno:364754%09red/rno:303811%09red
Protein processing in endoplasmic reticulum	KEGG PATHWAY	rno04141	17	164	0.00289203	0.0117203	Ube2g1|Skp1|Sec61b|P4hb|Hyou1|Hspa4l|Sec63|Derl1|Ssr3|Map2k7|Sec24c|Sec24b|Hsp90aa1|Rrbp1|Eif2s1|Calr|Canx	http://www.genome.jp/kegg-bin/show_pathway?rno04141/rno:81784%09red/rno:192235%09red/rno:298068%09red/rno:362912%09red/rno:309858%09red/rno:294993%09red/rno:64202%09red/rno:64631%09red/rno:685144%09red/rno:29144%09red/rno:295461%09red/rno:287280%09red/rno:363855%09red/rno:25506%09red/rno:54318%09red/rno:299331%09red/rno:311483%09red
Ribosome	KEGG PATHWAY	rno03010	18	179	0.00298604	0.0119442	Mrpl36|Mrpl13|Rps16|Mrpl30|Rps14|Rplp1|Mrpl1|Rpl4|Rpl23|Rps29|Mrpl4|Rpl10|Rpl11|Mrps11|Rsl24d1|Rpl36al|Rpl18|Rps19	http://www.genome.jp/kegg-bin/show_pathway?rno03010/rno:363099%09red/rno:108348115%09red/rno:364656%09red/rno:140655%09red/rno:64302%09red/rno:25348%09red/rno:291434%09red/rno:299938%09red/rno:81769%09red/rno:29284%09red/rno:81764%09red/rno:362631%09red/rno:140661%09red/rno:499185%09red/rno:81766%09red/rno:289491%09red/rno:363023%09red/rno:301352%09red
RNA degradation	KEGG PATHWAY	rno03018	11	84	0.0031634	0.0123402	Pan3|Tob1|Tob2|Pabpc1|Hspa9|Pabpc4|Exosc8|Lsm2|Eno1|Ddx6|Lsm5	http://www.genome.jp/kegg-bin/show_pathway?rno03018/rno:170842%09red/rno:298510%09red/rno:315159%09red/rno:291671%09red/rno:171350%09red/rno:684148%09red/rno:500988%09red/rno:295050%09red/rno:24333%09red/rno:306222%09red/rno:360760%09red
Insulin resistance	KEGG PATHWAY	rno04931	13	110	0.00316519	0.0123402	Creb3l2|Ppp1cb|Ppp1r3b|Creb3l3|Prkaa2|Pik3ca|Rps6kb1|Ppargc1a|Gsk3b|Gys1|Ptpa|Prkce|Pdpk1	http://www.genome.jp/kegg-bin/show_pathway?rno04931/rno:29340%09red/rno:362102%09red/rno:192280%09red/rno:78975%09red/rno:314638%09red/rno:25594%09red/rno:690987%09red/rno:170911%09red/rno:362339%09red/rno:81745%09red/rno:83516%09red/rno:83840%09red/rno:84027%09red
Natural killer cell mediated cytotoxicity	KEGG PATHWAY	rno04650	12	99	0.00372581	0.0143444	Casp3|Cd48|Ppp3r1|Prkca|Pik3ca|Nras|Fcgr2a|Cd244|Map2k1|Itgal|Ifngr1|Shc1	http://www.genome.jp/kegg-bin/show_pathway?rno04650/rno:85385%09red/rno:24680%09red/rno:25402%09red/rno:170911%09red/rno:64025%09red/rno:116591%09red/rno:116465%09red/rno:308995%09red/rno:24605%09red/rno:170851%09red/rno:29748%09red/rno:245962%09red
Cell cycle	KEGG PATHWAY	rno04110	14	127	0.00397624	0.0151195	Hdac1|Ccna2|E2f1|Skp1|Smad4|Cdc26|Ccnd2|Cdc23|Orc3|Pkmyt1|Gsk3b|Tfdp2|Mcm2|Ywhag	http://www.genome.jp/kegg-bin/show_pathway?rno04110/rno:313138%09red/rno:291689%09red/rno:287101%09red/rno:399489%09red/rno:64033%09red/rno:56010%09red/rno:312538%09red/rno:287280%09red/rno:300947%09red/rno:50554%09red/rno:114494%09red/rno:84027%09red/rno:366381%09red/rno:297893%09red
Insulin secretion	KEGG PATHWAY	rno04911	11	87	0.00402797	0.0151294	Snap25|Gnaq|Prkca|Cacna1c|Cacna1f|Creb3l2|Creb3l3|Prkaca|Prkacb|Kcnn3|Rims2	http://www.genome.jp/kegg-bin/show_pathway?rno04911/rno:25012%09red/rno:24680%09red/rno:24239%09red/rno:314638%09red/rno:116839%09red/rno:362339%09red/rno:25636%09red/rno:54263%09red/rno:81666%09red/rno:114493%09red/rno:293508%09red
Nicotine addiction	KEGG PATHWAY	rno05033	7	40	0.00435039	0.0160523	Slc17a8|Grin2a|Gabrg3|Cacna1b|Chrna7|Gabrb3|Gabra2	http://www.genome.jp/kegg-bin/show_pathway?rno05033/rno:79211%09red/rno:24922%09red/rno:25302%09red/rno:24409%09red/rno:266767%09red/rno:289606%09red/rno:257648%09red
Basal cell carcinoma	KEGG PATHWAY	rno05217	9	63	0.00437789	0.0160523	Dvl2|Fzd8|Gsk3b|Ctnnb1|Dvl3|Gli2|Lef1|Ptch1|Polk	http://www.genome.jp/kegg-bin/show_pathway?rno05217/rno:303251%09red/rno:304729%09red/rno:161452%09red/rno:171525%09red/rno:84353%09red/rno:89830%09red/rno:84027%09red/rno:364754%09red/rno:303811%09red
Huntington disease	KEGG PATHWAY	rno05016	19	202	0.00454762	0.0164784	Hdac1|Ndufv3|Ndufa4|Vdac1|Hap1|Gnaq|Ndufb2|Rest|Slc25a4|Creb3l2|Creb3l3|Polr2c|Ap2s1|Vdac2|Dnal4|Casp9|Ppargc1a|Ap2b1|Casp3	http://www.genome.jp/kegg-bin/show_pathway?rno05016/rno:83618%09red/rno:85333%09red/rno:64539%09red/rno:29430%09red/rno:361365%09red/rno:314638%09red/rno:362344%09red/rno:58918%09red/rno:83516%09red/rno:83529%09red/rno:362339%09red/rno:140670%09red/rno:681024%09red/rno:81666%09red/rno:83531%09red/rno:300078%09red/rno:65046%09red/rno:25402%09red/rno:297893%09red
Notch signaling pathway	KEGG PATHWAY	rno04330	8	52	0.00475056	0.0170136	Hdac1|Dtx3l|Snw1|Maml2|Psen2|Kat2b|Dvl2|Dvl3	http://www.genome.jp/kegg-bin/show_pathway?rno04330/rno:303251%09red/rno:498089%09red/rno:689844%09red/rno:500695%09red/rno:301164%09red/rno:303811%09red/rno:81751%09red/rno:297893%09red
AGE-RAGE signaling pathway in diabetic complications	KEGG PATHWAY	rno04933	12	103	0.00496358	0.0175722	Tgfbr2|Tgfbr1|Casp3|Vegfd|Prkca|Pik3ca|Pim1|Nras|Smad4|Col1a2|Prkce|Serpine1	http://www.genome.jp/kegg-bin/show_pathway?rno04933/rno:29340%09red/rno:24680%09red/rno:25402%09red/rno:24649%09red/rno:81810%09red/rno:170911%09red/rno:84352%09red/rno:29591%09red/rno:24605%09red/rno:360457%09red/rno:50554%09red/rno:24617%09red
Hepatitis B	KEGG PATHWAY	rno05161	16	160	0.00518336	0.0181418	Src|Ifih1|Ccna2|Casp3|E2f1|Tgfbr2|Prkca|Pik3ca|Nras|Tgfbr1|Casp9|Creb3l2|Creb3l3|Map2k1|Map2k7|Smad4	http://www.genome.jp/kegg-bin/show_pathway?rno05161/rno:24680%09red/rno:25402%09red/rno:314638%09red/rno:58918%09red/rno:81810%09red/rno:170911%09red/rno:399489%09red/rno:83805%09red/rno:362339%09red/rno:29591%09red/rno:499801%09red/rno:24605%09red/rno:363855%09red/rno:50554%09red/rno:114494%09red/rno:170851%09red
Synaptic vesicle cycle	KEGG PATHWAY	rno04721	10	78	0.00546499	0.0189125	Snap25|Ap2s1|Slc17a8|Atp6v1g1|Cacna1b|Stx3|Cplx3|Atp6v0a1|Napa|Ap2b1	http://www.genome.jp/kegg-bin/show_pathway?rno04721/rno:25012%09red/rno:501005%09red/rno:266767%09red/rno:29757%09red/rno:140670%09red/rno:140673%09red/rno:81802%09red/rno:298103%09red/rno:257648%09red/rno:65046%09red
Central carbon metabolism in cancer	KEGG PATHWAY	rno05230	9	66	0.00574523	0.0196615	Sirt3|Pdgfra|Hk2|Pik3ca|Slc7a5|Nras|Met|Map2k1|Fgfr1	http://www.genome.jp/kegg-bin/show_pathway?rno05230/rno:25267%09red/rno:24553%09red/rno:170911%09red/rno:293615%09red/rno:50719%09red/rno:25059%09red/rno:24605%09red/rno:79114%09red/rno:170851%09red
GnRH signaling pathway	KEGG PATHWAY	rno04912	11	94	0.00678171	0.0229535	Src|Gnaq|Prkca|Cacna1c|Nras|Cacna1f|Map2k1|Prkaca|Prkacb|Pla2g4c|Map2k7	http://www.genome.jp/kegg-bin/show_pathway?rno04912/rno:24680%09red/rno:81666%09red/rno:24239%09red/rno:293508%09red/rno:83805%09red/rno:691810%09red/rno:25636%09red/rno:24605%09red/rno:363855%09red/rno:114493%09red/rno:170851%09red
Chemokine signaling pathway	KEGG PATHWAY	rno04062	17	181	0.00710807	0.0235463	Src|Grk3|Shc1|Pik3ca|Grk5|Nras|Rap1b|Rock2|Gsk3b|Prkacb|Gng11|Prkaca|Pxn|Cxcr4|Gng2|Gnb1|Map2k1	http://www.genome.jp/kegg-bin/show_pathway?rno04062/rno:360820%09red/rno:85385%09red/rno:25537%09red/rno:59075%09red/rno:80850%09red/rno:293508%09red/rno:170911%09red/rno:83805%09red/rno:64199%09red/rno:25636%09red/rno:24400%09red/rno:60628%09red/rno:25372%09red/rno:24605%09red/rno:171337%09red/rno:84027%09red/rno:170851%09red
Influenza A	KEGG PATHWAY	rno05164	16	166	0.00710975	0.0235463	Ifih1|Cpsf4|Casp3|Nxf3|Prkca|Pik3ca|Map2k1|Slc25a4|Nxt2|Vdac1|Ifngr1|Pml|Actb|Casp9|Eif2s1|Rnasel	http://www.genome.jp/kegg-bin/show_pathway?rno05164/rno:24680%09red/rno:359726%09red/rno:85333%09red/rno:25402%09red/rno:315713%09red/rno:170911%09red/rno:58918%09red/rno:315352%09red/rno:83529%09red/rno:499801%09red/rno:81822%09red/rno:304277%09red/rno:170851%09red/rno:54318%09red/rno:116465%09red/rno:302591%09red
Small cell lung cancer	KEGG PATHWAY	rno05222	11	95	0.00727273	0.0238298	Bcl2l1|Nos2|Casp3|E2f1|Max|Itga6|Casp9|Pik3ca|Lamc3|Lamb3|Polk	http://www.genome.jp/kegg-bin/show_pathway?rno05222/rno:24888%09red/rno:60661%09red/rno:25402%09red/rno:24599%09red/rno:114517%09red/rno:170911%09red/rno:399489%09red/rno:171525%09red/rno:311862%09red/rno:58918%09red/rno:305078%09red
Renal cell carcinoma	KEGG PATHWAY	rno05211	9	70	0.00805451	0.0261136	Epas1|Egln1|Pik3ca|Nras|Rap1b|Met|Map2k1|Elob|Eloc	http://www.genome.jp/kegg-bin/show_pathway?rno05211/rno:24553%09red/rno:64525%09red/rno:308913%09red/rno:29452%09red/rno:170911%09red/rno:81807%09red/rno:24605%09red/rno:171337%09red/rno:170851%09red
Phosphatidylinositol signaling system	KEGG PATHWAY	rno04070	11	98	0.00891338	0.0285971	Itpk1|Ipmk|Inpp5d|Prkca|Pik3ca|Cds2|Dgkq|Itpkc|Mtmr7|Mtmr2|Mtmr1	http://www.genome.jp/kegg-bin/show_pathway?rno04070/rno:24680%09red/rno:54259%09red/rno:315422%09red/rno:317296%09red/rno:114101%09red/rno:306490%09red/rno:170911%09red/rno:171458%09red/rno:500709%09red/rno:308451%09red/rno:100361138%09red
Melanoma	KEGG PATHWAY	rno05218	9	72	0.00944512	0.029616	Pdgfra|Igf1|E2f1|Pik3ca|Nras|Met|Map2k1|Polk|Fgfr1	http://www.genome.jp/kegg-bin/show_pathway?rno05218/rno:24482%09red/rno:25267%09red/rno:24553%09red/rno:170911%09red/rno:399489%09red/rno:171525%09red/rno:24605%09red/rno:79114%09red/rno:170851%09red
Thyroid hormone synthesis	KEGG PATHWAY	rno04918	9	72	0.00944512	0.029616	Gsr|Gnaq|Prkca|Creb3l2|Creb3l3|Prkaca|Gpx7|Prkacb|Canx	http://www.genome.jp/kegg-bin/show_pathway?rno04918/rno:24680%09red/rno:314638%09red/rno:116686%09red/rno:298376%09red/rno:362339%09red/rno:25636%09red/rno:81666%09red/rno:29144%09red/rno:293508%09red
Choline metabolism in cancer	KEGG PATHWAY	rno05231	11	99	0.00951943	0.029616	Pcyt1a|Pdgfra|Slc44a5|Prkca|Pik3ca|Dgkq|Nras|Map2k1|Rps6kb1|Pla2g4c|Pdpk1	http://www.genome.jp/kegg-bin/show_pathway?rno05231/rno:365962%09red/rno:24680%09red/rno:25267%09red/rno:170911%09red/rno:140544%09red/rno:691810%09red/rno:81745%09red/rno:83840%09red/rno:24605%09red/rno:100361138%09red/rno:170851%09red
Lysine degradation	KEGG PATHWAY	rno00310	8	60	0.0100813	0.0309633	Colgalt2|Colgalt1|Kmt2d|Kmt5a|Dhtkd1|Echs1|Prdm6|Aldh9a1	http://www.genome.jp/kegg-bin/show_pathway?rno00310/rno:290637%09red/rno:307305%09red/rno:361272%09red/rno:100362634%09red/rno:140547%09red/rno:64040%09red/rno:689820%09red/rno:289081%09red
Circadian entrainment	KEGG PATHWAY	rno04713	11	100	0.0101567	0.0309633	Kcnj3|Nos1|Gnaq|Prkca|Cacna1c|Gnb1|Gng11|Grin2a|Prkaca|Prkacb|Gng2	http://www.genome.jp/kegg-bin/show_pathway?rno04713/rno:24680%09red/rno:24409%09red/rno:24598%09red/rno:293508%09red/rno:80850%09red/rno:24400%09red/rno:24239%09red/rno:25636%09red/rno:81666%09red/rno:64199%09red/rno:50599%09red
Cellular senescence	KEGG PATHWAY	rno04218	17	189	0.0103478	0.0309633	Tgfbr2|Tgfbr1|Ccna2|Ppp3r1|E2f1|Pik3ca|Ccnd2|Nras|Mras|Zfp36l2|Slc25a4|Map2k1|Ppp1cb|Rad50|Vdac2|Vdac1|Serpine1	http://www.genome.jp/kegg-bin/show_pathway?rno04218/rno:85333%09red/rno:25594%09red/rno:114494%09red/rno:81810%09red/rno:170851%09red/rno:170911%09red/rno:399489%09red/rno:64033%09red/rno:83529%09red/rno:29591%09red/rno:83531%09red/rno:24605%09red/rno:298765%09red/rno:25482%09red/rno:24617%09red/rno:29748%09red/rno:64012%09red
Proteasome	KEGG PATHWAY	rno03050	7	48	0.0103546	0.0309633	Psme3|Psme1|Psmb6|Psmb7|Psmc1|Psmc4|Psmb1	http://www.genome.jp/kegg-bin/show_pathway?rno03050/rno:94198%09red/rno:29630%09red/rno:117262%09red/rno:117263%09red/rno:85492%09red/rno:29666%09red/rno:287716%09red
Thyroid cancer	KEGG PATHWAY	rno05216	6	37	0.0111108	0.0329049	Nras|Tpm3|Ctnnb1|Map2k1|Lef1|Polk	http://www.genome.jp/kegg-bin/show_pathway?rno05216/rno:161452%09red/rno:171525%09red/rno:84353%09red/rno:24605%09red/rno:117557%09red/rno:170851%09red
Sphingolipid metabolism	KEGG PATHWAY	rno00600	7	49	0.0113939	0.032944	Acer2|Sphk2|Ugcg|Arsa|Degs1|Gla|Sgms1	http://www.genome.jp/kegg-bin/show_pathway?rno00600/rno:363494%09red/rno:313339%09red/rno:353229%09red/rno:315222%09red/rno:83626%09red/rno:308589%09red/rno:58970%09red
ErbB signaling pathway	KEGG PATHWAY	rno04012	10	88	0.0114448	0.032944	Src|Shc1|Cblb|Prkca|Pik3ca|Nras|Gsk3b|Map2k1|Map2k7|Rps6kb1	http://www.genome.jp/kegg-bin/show_pathway?rno04012/rno:85385%09red/rno:24680%09red/rno:170911%09red/rno:83840%09red/rno:83805%09red/rno:171136%09red/rno:24605%09red/rno:363855%09red/rno:84027%09red/rno:170851%09red
Gap junction	KEGG PATHWAY	rno04540	10	88	0.0114448	0.032944	Src|Pdgfra|Gnaq|Prkca|Tubb4b|Nras|Map2k1|Prkaca|Prkacb|Grm1	http://www.genome.jp/kegg-bin/show_pathway?rno04540/rno:24680%09red/rno:25267%09red/rno:24414%09red/rno:293508%09red/rno:83805%09red/rno:296554%09red/rno:25636%09red/rno:24605%09red/rno:81666%09red/rno:170851%09red
Glioma	KEGG PATHWAY	rno05214	9	75	0.011861	0.0333833	Pdgfra|Igf1|Shc1|E2f1|Prkca|Pik3ca|Nras|Map2k1|Polk	http://www.genome.jp/kegg-bin/show_pathway?rno05214/rno:24680%09red/rno:85385%09red/rno:24482%09red/rno:25267%09red/rno:170911%09red/rno:399489%09red/rno:171525%09red/rno:24605%09red/rno:170851%09red
Fatty acid metabolism	KEGG PATHWAY	rno01212	8	62	0.0119226	0.0333833	Acsf3|Cbr4|Acox1|Acsl4|Echs1|Acadvl|Ppt1|Acadm	http://www.genome.jp/kegg-bin/show_pathway?rno01212/rno:359725%09red/rno:140547%09red/rno:113976%09red/rno:24158%09red/rno:29411%09red/rno:498962%09red/rno:50681%09red/rno:25363%09red
Long-term depression	KEGG PATHWAY	rno04730	8	62	0.0119226	0.0333833	Nos1|Igf1|Gnaq|Prkca|Nras|Map2k1|Pla2g4c|Grm1	http://www.genome.jp/kegg-bin/show_pathway?rno04730/rno:24482%09red/rno:24605%09red/rno:24598%09red/rno:24414%09red/rno:691810%09red/rno:81666%09red/rno:24680%09red/rno:170851%09red
ECM-receptor interaction	KEGG PATHWAY	rno04512	10	89	0.0122415	0.0339673	Itgb6|Gp1ba|Itga6|Col9a1|Agrn|Frem2|Col1a2|Sv2a|Lamc3|Lamb3	http://www.genome.jp/kegg-bin/show_pathway?rno04512/rno:25592%09red/rno:691992%09red/rno:114517%09red/rno:311862%09red/rno:84352%09red/rno:305078%09red/rno:311061%09red/rno:310418%09red/rno:305104%09red/rno:117559%09red
Thiamine metabolism	KEGG PATHWAY	rno00730	4	17	0.0124694	0.0340695	Ak2|Thtpa|Ak5|Ak4	http://www.genome.jp/kegg-bin/show_pathway?rno00730/rno:301115%09red/rno:29223%09red/rno:305889%09red/rno:24184%09red
Maturity onset diabetes of the young	KEGG PATHWAY	rno04950	5	27	0.0124995	0.0340695	Foxa2|Hnf1b|Pax6|Hnf4a|Nr5a2	http://www.genome.jp/kegg-bin/show_pathway?rno04950/rno:25640%09red/rno:25099%09red/rno:60349%09red/rno:25509%09red/rno:25735%09red
Adrenergic signaling in cardiomyocytes	KEGG PATHWAY	rno04261	14	149	0.0136805	0.0369614	Adra1b|Ppp1cb|Gnaq|Prkca|Cacna1c|Tpm3|Cacna1f|Creb3l2|Creb3l3|Prkaca|Prkacb|Ppp2r5d|Scn5a|Ppp2r5a	http://www.genome.jp/kegg-bin/show_pathway?rno04261/rno:24173%09red/rno:312754%09red/rno:24680%09red/rno:25594%09red/rno:25665%09red/rno:314638%09red/rno:24239%09red/rno:117557%09red/rno:362339%09red/rno:25636%09red/rno:363193%09red/rno:81666%09red/rno:114493%09red/rno:293508%09red
Neuroactive ligand-receptor interaction	KEGG PATHWAY	rno04080	27	361	0.0142011	0.0380344	Rxfp3|Chrna3|Sstr1|Oprd1|Ptgdr|Lpar3|Gabrb3|Ednrb|P2rx6|Lhcgr|Adra1b|Grin2a|Gcgr|Nr3c1|Gabrg3|Grik4|Ptgir|Chrna7|Oxtr|Gabbr2|Gabra2|Cnr1|S1pr1|Adrb3|Hcrtr2|Grm1|Sstr4	http://www.genome.jp/kegg-bin/show_pathway?rno04080/rno:79211%09red/rno:25645%09red/rno:24922%09red/rno:24414%09red/rno:292661%09red/rno:24413%09red/rno:25605%09red/rno:83633%09red/rno:24613%09red/rno:25033%09red/rno:25342%09red/rno:25302%09red/rno:25041%09red/rno:63889%09red/rno:294807%09red/rno:24953%09red/rno:24409%09red/rno:24406%09red/rno:289606%09red/rno:25101%09red/rno:50672%09red/rno:2417…
Thermogenesis	KEGG PATHWAY	rno04714	20	245	0.0145656	0.0383965	Gca|Ndufv3|Ndufa4|Prkaa2|Rps6kb1|Arid1a|Nras|Ndufb2|Acsl4|Ppargc1a|Creb3l2|Creb3l3|Adrb3|Prkaca|Smarce1|Prkacb|Cnr1|Actb|ND5|Fgfr1	http://www.genome.jp/kegg-bin/show_pathway?rno04714/rno:26202%09red/rno:362344%09red/rno:25645%09red/rno:64539%09red/rno:314638%09red/rno:303518%09red/rno:113976%09red/rno:78975%09red/rno:25248%09red/rno:83516%09red/rno:293508%09red/rno:362339%09red/rno:25636%09red/rno:681024%09red/rno:81822%09red/rno:24605%09red/rno:297867%09red/rno:79114%09red/rno:83840%09red/rno:24603%09red
Glucagon signaling pathway	KEGG PATHWAY	rno04922	11	106	0.0146933	0.0383965	Creb3l2|Gnaq|Ppp3r1|Prkaa2|Ppargc1a|Pde3b|Gys1|Creb3l3|Prkaca|Prkacb|Gcgr	http://www.genome.jp/kegg-bin/show_pathway?rno04922/rno:24953%09red/rno:314638%09red/rno:690987%09red/rno:78975%09red/rno:29516%09red/rno:362339%09red/rno:25636%09red/rno:83516%09red/rno:81666%09red/rno:293508%09red/rno:29748%09red
Arrhythmogenic right ventricular cardiomyopathy (ARVC)	KEGG PATHWAY	rno05412	9	78	0.0147104	0.0383965	Itgb6|Sgcg|Cacna1c|Dsc2|Cacna1f|Ctnnb1|Itga6|Actb|Lef1	http://www.genome.jp/kegg-bin/show_pathway?rno05412/rno:24239%09red/rno:161452%09red/rno:305941%09red/rno:84353%09red/rno:81822%09red/rno:291760%09red/rno:311061%09red/rno:114493%09red/rno:114517%09red
N-Glycan biosynthesis	KEGG PATHWAY	rno00510	7	52	0.014963	0.0386354	Dolk|Alg6|Mgat2|Mgat4a|Alg11|B4galt3|Alg13	http://www.genome.jp/kegg-bin/show_pathway?rno00510/rno:94273%09red/rno:367252%09red/rno:361174%09red/rno:362547%09red/rno:300284%09red/rno:311847%09red/rno:494342%09red
Phospholipase D signaling pathway	KEGG PATHWAY	rno04072	14	151	0.0150837	0.0386354	Sphk2|Pdgfra|Shc1|Prkca|Pik3ca|Dgkq|Nras|Mras|Cyth1|Map2k1|Agpat3|Pla2g4c|Lpar3|Grm1	http://www.genome.jp/kegg-bin/show_pathway?rno04072/rno:85385%09red/rno:24680%09red/rno:25267%09red/rno:24414%09red/rno:66025%09red/rno:170911%09red/rno:25482%09red/rno:116691%09red/rno:691810%09red/rno:308589%09red/rno:294324%09red/rno:24605%09red/rno:100361138%09red/rno:170851%09red
Purine metabolism	KEGG PATHWAY	rno00230	13	136	0.0151782	0.0386354	Gca|Atic|Nme2|Ak2|Hprt1|Pde3a|Ak5|Pde3b|Pfas|Adsl|Ak4|Nudt2|Pde8b	http://www.genome.jp/kegg-bin/show_pathway?rno00230/rno:29223%09red/rno:29516%09red/rno:287420%09red/rno:315150%09red/rno:24465%09red/rno:309962%09red/rno:24184%09red/rno:301115%09red/rno:297998%09red/rno:50678%09red/rno:83782%09red/rno:81643%09red/rno:24603%09red
Endocrine resistance	KEGG PATHWAY	rno01522	10	93	0.015851	0.0400174	Src|Igf1|Shc1|E2f1|Pik3ca|Nras|Map2k1|Prkaca|Rps6kb1|Prkacb	http://www.genome.jp/kegg-bin/show_pathway?rno01522/rno:85385%09red/rno:24482%09red/rno:293508%09red/rno:170911%09red/rno:399489%09red/rno:83805%09red/rno:25636%09red/rno:83840%09red/rno:24605%09red/rno:170851%09red
Non-small cell lung cancer	KEGG PATHWAY	rno05223	8	66	0.0163288	0.0405586	E2f1|Prkca|Pik3ca|Nras|Casp9|Map2k1|Pdpk1|Polk	http://www.genome.jp/kegg-bin/show_pathway?rno05223/rno:24680%09red/rno:170911%09red/rno:58918%09red/rno:171525%09red/rno:81745%09red/rno:24605%09red/rno:399489%09red/rno:170851%09red
Acute myeloid leukemia	KEGG PATHWAY	rno05221	8	66	0.0163288	0.0405586	Pim2|Pim1|Pik3ca|Nras|Map2k1|Rps6kb1|Pml|Lef1	http://www.genome.jp/kegg-bin/show_pathway?rno05221/rno:24649%09red/rno:161452%09red/rno:170911%09red/rno:317366%09red/rno:83840%09red/rno:24605%09red/rno:315713%09red/rno:170851%09red
Transcriptional misregulation in cancer	KEGG PATHWAY	rno05202	16	184	0.0165009	0.0406582	Hdac1|Bcl2l1|Igf1|Etv5|Taf15|Tgfbr2|Max|Ccnd2|Etv1|Met|Klf3|Elk4|Pml|Ccnt2|Polk|Flt1	http://www.genome.jp/kegg-bin/show_pathway?rno05202/rno:171525%09red/rno:24888%09red/rno:60661%09red/rno:24482%09red/rno:24553%09red/rno:315713%09red/rno:81810%09red/rno:54251%09red/rno:303828%09red/rno:64033%09red/rno:114845%09red/rno:304786%09red/rno:304758%09red/rno:287571%09red/rno:362733%09red/rno:297893%09red
Jak-STAT signaling pathway	KEGG PATHWAY	rno04630	14	155	0.0182189	0.0445352	Bcl2l1|Il21|Lif|Il13ra1|Pim1|Pik3ca|Stam2|Ccnd2|Pdgfra|Pias2|Ifngr1|Pias4|Ifnlr1|Mcl1	http://www.genome.jp/kegg-bin/show_pathway?rno04630/rno:252963%09red/rno:24888%09red/rno:311030%09red/rno:25267%09red/rno:24649%09red/rno:170911%09red/rno:83422%09red/rno:64033%09red/rno:60584%09red/rno:362827%09red/rno:362628%09red/rno:60430%09red/rno:365769%09red/rno:116465%09red
Cortisol synthesis and secretion	KEGG PATHWAY	rno04927	8	68	0.0189249	0.0458965	Gnaq|Cacna1c|Cacna1f|Creb3l2|Creb3l3|Prkaca|Prkacb|Pde8b	http://www.genome.jp/kegg-bin/show_pathway?rno04927/rno:24239%09red/rno:314638%09red/rno:309962%09red/rno:362339%09red/rno:25636%09red/rno:81666%09red/rno:114493%09red/rno:293508%09red
Dilated cardiomyopathy (DCM)	KEGG PATHWAY	rno05414	10	97	0.0201958	0.0482789	Igf1|Itgb6|Sgcg|Cacna1c|Tpm3|Cacna1f|Prkaca|Itga6|Prkacb|Actb	http://www.genome.jp/kegg-bin/show_pathway?rno05414/rno:117557%09red/rno:24482%09red/rno:24239%09red/rno:293508%09red/rno:305941%09red/rno:25636%09red/rno:81822%09red/rno:311061%09red/rno:114493%09red/rno:114517%09red
Fc epsilon RI signaling pathway	KEGG PATHWAY	rno04664	8	69	0.0203277	0.0482789	Inpp5d|Prkca|Pik3ca|Nras|Map2k1|Map2k7|Pla2g4c|Pdpk1	http://www.genome.jp/kegg-bin/show_pathway?rno04664/rno:24680%09red/rno:54259%09red/rno:170911%09red/rno:691810%09red/rno:81745%09red/rno:24605%09red/rno:363855%09red/rno:170851%09red
Vasopressin-regulated water reabsorption	KEGG PATHWAY	rno04962	6	43	0.0204039	0.0482789	Dynll1|Creb3l2|Creb3l3|Prkaca|Prkacb|Rab5a	http://www.genome.jp/kegg-bin/show_pathway?rno04962/rno:314638%09red/rno:58945%09red/rno:64633%09red/rno:362339%09red/rno:25636%09red/rno:293508%09red
Complement and coagulation cascades	KEGG PATHWAY	rno04610	9	83	0.0205342	0.0482789	Plaur|Cd59|Masp1|C6|C8b|C4a|C1s|Fgg|Serpine1	http://www.genome.jp/kegg-bin/show_pathway?rno04610/rno:24233%09red/rno:24237%09red/rno:313421%09red/rno:192262%09red/rno:25407%09red/rno:50692%09red/rno:24367%09red/rno:64023%09red/rno:24617%09red
Aldosterone synthesis and secretion	KEGG PATHWAY	rno04925	10	100	0.0239826	0.0559282	Gca|Gnaq|Prkca|Cacna1c|Prkce|Cacna1f|Creb3l2|Creb3l3|Prkaca|Prkacb	http://www.genome.jp/kegg-bin/show_pathway?rno04925/rno:29340%09red/rno:24680%09red/rno:24239%09red/rno:314638%09red/rno:362339%09red/rno:25636%09red/rno:81666%09red/rno:114493%09red/rno:293508%09red/rno:24603%09red
Leukocyte transendothelial migration	KEGG PATHWAY	rno04670	11	115	0.0241508	0.0559282	Cldn11|Prkca|Pik3ca|Rap1b|Rock2|Ctnnb1|Itgal|Pxn|Cxcr4|Actb|Arhgap35	http://www.genome.jp/kegg-bin/show_pathway?rno04670/rno:360820%09red/rno:25537%09red/rno:24680%09red/rno:306400%09red/rno:308995%09red/rno:170911%09red/rno:84353%09red/rno:60628%09red/rno:81822%09red/rno:171337%09red/rno:84588%09red
Prion diseases	KEGG PATHWAY	rno05020	5	34	0.0277659	0.0633475	Map2k1|C8b|Prkaca|C6|Prkacb	http://www.genome.jp/kegg-bin/show_pathway?rno05020/rno:293508%09red/rno:170851%09red/rno:25636%09red/rno:24237%09red/rno:313421%09red
SNARE interactions in vesicular transport	KEGG PATHWAY	rno04130	5	34	0.0277659	0.0633475	Stx8|Bet1|Stx3|Vamp3|Snap23	http://www.genome.jp/kegg-bin/show_pathway?rno04130/rno:64630%09red/rno:54400%09red/rno:29528%09red/rno:81802%09red/rno:59074%09red
Prolactin signaling pathway	KEGG PATHWAY	rno04917	8	74	0.0284598	0.064453	Src|Shc1|Lhcgr|Pik3ca|Ccnd2|Nras|Gsk3b|Map2k1	http://www.genome.jp/kegg-bin/show_pathway?rno04917/rno:64033%09red/rno:85385%09red/rno:25477%09red/rno:170911%09red/rno:83805%09red/rno:24605%09red/rno:84027%09red/rno:170851%09red
Fatty acid degradation	KEGG PATHWAY	rno00071	6	47	0.0289061	0.0649861	Acadvl|Acox1|Acsl4|Echs1|Aldh9a1|Acadm	http://www.genome.jp/kegg-bin/show_pathway?rno00071/rno:64040%09red/rno:113976%09red/rno:140547%09red/rno:24158%09red/rno:50681%09red/rno:25363%09red
Gastric acid secretion	KEGG PATHWAY	rno04971	8	75	0.0303211	0.0676732	Kcnj2|Kcnj10|Gnaq|Prkca|Mylk|Prkaca|Prkacb|Actb	http://www.genome.jp/kegg-bin/show_pathway?rno04971/rno:288057%09red/rno:24680%09red/rno:293508%09red/rno:29718%09red/rno:25636%09red/rno:81822%09red/rno:81666%09red/rno:29712%09red
Parkinson disease	KEGG PATHWAY	rno05012	13	152	0.0319244	0.0707389	Ndufv3|Ndufa4|Casp3|Ndufb2|Casp9|Prkaca|Ube2l3|Ube2g1|Prkacb|Vdac2|Vdac1|Slc25a4|ND5	http://www.genome.jp/kegg-bin/show_pathway?rno05012/rno:26202%09red/rno:363836%09red/rno:85333%09red/rno:64539%09red/rno:293508%09red/rno:362344%09red/rno:58918%09red/rno:64631%09red/rno:83529%09red/rno:25636%09red/rno:681024%09red/rno:83531%09red/rno:25402%09red
Glycerolipid metabolism	KEGG PATHWAY	rno00561	7	62	0.0324967	0.0714927	Gla|Dgkq|Glyctk|Lpl|Agpat3|Aldh9a1|Akr1b1	http://www.genome.jp/kegg-bin/show_pathway?rno00561/rno:363494%09red/rno:64040%09red/rno:24192%09red/rno:294324%09red/rno:24539%09red/rno:100361138%09red/rno:684314%09red
Parathyroid hormone synthesis, secretion and action	KEGG PATHWAY	rno04928	10	106	0.0330437	0.0721806	Gnaq|Prkca|Slc9a3r1|Map2k1|Creb3l2|Creb3l3|Mef2a|Prkaca|Prkacb|Fgfr1	http://www.genome.jp/kegg-bin/show_pathway?rno04928/rno:24680%09red/rno:314638%09red/rno:309957%09red/rno:362339%09red/rno:25636%09red/rno:59114%09red/rno:81666%09red/rno:79114%09red/rno:293508%09red/rno:170851%09red
Hepatitis C	KEGG PATHWAY	rno05160	13	155	0.0361535	0.0776048	Cldn11|Casp3|E2f1|Pik3ca|Nras|Psme3|Gsk3b|Ctnnb1|Map2k1|Ywhag|Casp9|Eif2s1|Rnasel	http://www.genome.jp/kegg-bin/show_pathway?rno05160/rno:359726%09red/rno:56010%09red/rno:25402%09red/rno:54318%09red/rno:170911%09red/rno:399489%09red/rno:84353%09red/rno:84027%09red/rno:287716%09red/rno:24605%09red/rno:58918%09red/rno:84588%09red/rno:170851%09red
Bacterial invasion of epithelial cells	KEGG PATHWAY	rno05100	8	78	0.0364015	0.0776048	Src|Shc1|Pik3ca|Arpc5|Ctnnb1|Met|Pxn|Actb	http://www.genome.jp/kegg-bin/show_pathway?rno05100/rno:360820%09red/rno:85385%09red/rno:24553%09red/rno:170911%09red/rno:83805%09red/rno:84353%09red/rno:360854%09red/rno:81822%09red
Inositol phosphate metabolism	KEGG PATHWAY	rno00562	8	78	0.0364015	0.0776048	Itpk1|Inpp5d|Pik3ca|Ipmk|Itpkc|Mtmr7|Mtmr2|Mtmr1	http://www.genome.jp/kegg-bin/show_pathway?rno00562/rno:54259%09red/rno:315422%09red/rno:317296%09red/rno:306490%09red/rno:170911%09red/rno:171458%09red/rno:500709%09red/rno:308451%09red
T cell receptor signaling pathway	KEGG PATHWAY	rno04660	10	108	0.0365347	0.0776048	Cblb|Ppp3r1|Pik3ca|Nras|Gsk3b|Map2k1|Map2k7|Pdpk1|Ptprc|Bcl10	http://www.genome.jp/kegg-bin/show_pathway?rno04660/rno:24699%09red/rno:83477%09red/rno:170911%09red/rno:171136%09red/rno:81745%09red/rno:24605%09red/rno:363855%09red/rno:84027%09red/rno:29748%09red/rno:170851%09red
Hypertrophic cardiomyopathy (HCM)	KEGG PATHWAY	rno05410	9	93	0.0368481	0.0777343	Igf1|Itgb6|Sgcg|Cacna1c|Tpm3|Prkaa2|Cacna1f|Itga6|Actb	http://www.genome.jp/kegg-bin/show_pathway?rno05410/rno:117557%09red/rno:24482%09red/rno:24239%09red/rno:114517%09red/rno:78975%09red/rno:305941%09red/rno:81822%09red/rno:311061%09red/rno:114493%09red
Alcoholism	KEGG PATHWAY	rno05034	14	175	0.0417211	0.0874156	Hdac1|Ppp1cb|Shc1|Hdac7|Gnb1|Nras|Gng11|Ntrk2|Creb3l2|Creb3l3|Map2k1|Grin2a|Prkaca|Gng2	http://www.genome.jp/kegg-bin/show_pathway?rno05034/rno:85385%09red/rno:25594%09red/rno:24409%09red/rno:314638%09red/rno:80850%09red/rno:24400%09red/rno:362339%09red/rno:25636%09red/rno:64199%09red/rno:84582%09red/rno:24605%09red/rno:25054%09red/rno:170851%09red/rno:297893%09red
Carbon metabolism	KEGG PATHWAY	rno01200	11	128	0.0446843	0.0929916	Ogdh|Echs1|Hk2|Acss1|Acox1|Glyctk|Psat1|Eno1|Phgdh|Aldoa|Gcsh	http://www.genome.jp/kegg-bin/show_pathway?rno01200/rno:24189%09red/rno:25059%09red/rno:140547%09red/rno:293820%09red/rno:296259%09red/rno:171133%09red/rno:360975%09red/rno:24333%09red/rno:58835%09red/rno:50681%09red/rno:684314%09red
Phosphonate and phosphinate metabolism	KEGG PATHWAY	rno00440	2	6	0.0458035	0.094681	Pcyt1a|Selenoi	http://www.genome.jp/kegg-bin/show_pathway?rno00440/rno:362713%09red/rno:140544%09red
Measles	KEGG PATHWAY	rno05162	12	145	0.0464011	0.0952769	Rchy1|Bcl2l1|Ifih1|Casp3|Cblb|Pik3ca|Ccnd2|Gsk3b|Casp9|Eif2s1|Csnk2a1|Rack1	http://www.genome.jp/kegg-bin/show_pathway?rno05162/rno:24888%09red/rno:25402%09red/rno:289508%09red/rno:170911%09red/rno:54318%09red/rno:64033%09red/rno:171136%09red/rno:499801%09red/rno:83427%09red/rno:116549%09red/rno:58918%09red/rno:84027%09red
Glycine, serine and threonine metabolism	KEGG PATHWAY	rno00260	5	40	0.0475536	0.0969968	Psat1|Aoc3|Glyctk|Phgdh|Gcsh	http://www.genome.jp/kegg-bin/show_pathway?rno00260/rno:171133%09red/rno:684314%09red/rno:58835%09red/rno:293820%09red/rno:29473%09red
TNF signaling pathway	KEGG PATHWAY	rno04668	10	114	0.0485188	0.0972309	Lif|Casp3|Itch|Creb3l3|Pik3ca|Map2k1|Creb3l2|Vegfd|Lta|Map2k7	http://www.genome.jp/kegg-bin/show_pathway?rno04668/rno:25402%09red/rno:25008%09red/rno:314638%09red/rno:170911%09red/rno:60584%09red/rno:362339%09red/rno:311567%09red/rno:363855%09red/rno:360457%09red/rno:170851%09red
C-type lectin receptor signaling pathway	KEGG PATHWAY	rno04625	10	114	0.0485188	0.0972309	Src|Ppp3r1|Clec7a|Pik3ca|Nras|Mras|Card9|Cblb|Cyld|Bcl10	http://www.genome.jp/kegg-bin/show_pathway?rno04625/rno:312937%09red/rno:502902%09red/rno:83477%09red/rno:170911%09red/rno:25482%09red/rno:83805%09red/rno:171136%09red/rno:24605%09red/rno:29748%09red/rno:64171%09red
Kaposi sarcoma-associated herpesvirus infection	KEGG PATHWAY	rno05167	16	213	0.0486154	0.0972309	Src|Ppp3r1|E2f1|Rcan1|Pik3ca|Nras|Gng11|Gsk3b|Ctnnb1|Map2k1|Map2k7|Ifngr1|Gng2|Gnb1|Casp9|Casp3	http://www.genome.jp/kegg-bin/show_pathway?rno05167/rno:80850%09red/rno:25402%09red/rno:170911%09red/rno:399489%09red/rno:83805%09red/rno:64199%09red/rno:84353%09red/rno:24400%09red/rno:116465%09red/rno:24605%09red/rno:363855%09red/rno:58918%09red/rno:266766%09red/rno:84027%09red/rno:29748%09red/rno:170851%09red
Mucin type O-glycan biosynthesis	KEGG PATHWAY	rno00512	4	28	0.0512004	0.10174	Galnt6|Galnt12|Galnt18|Galnt10	http://www.genome.jp/kegg-bin/show_pathway?rno00512/rno:100361647%09red/rno:313233%09red/rno:170501%09red/rno:293181%09red
Inflammatory mediator regulation of TRP channels	KEGG PATHWAY	rno04750	10	117	0.055397	0.109374	Src|Igf1|Ppp1cb|Gnaq|Prkca|Pik3ca|Prkce|Prkaca|Prkacb|Pla2g4c	http://www.genome.jp/kegg-bin/show_pathway?rno04750/rno:29340%09red/rno:24482%09red/rno:25594%09red/rno:293508%09red/rno:170911%09red/rno:83805%09red/rno:691810%09red/rno:25636%09red/rno:81666%09red/rno:24680%09red
Hippo signaling pathway - multiple species	KEGG PATHWAY	rno04392	4	29	0.0563028	0.110454	Tead3|Tead2|Mob1b|Yap1	http://www.genome.jp/kegg-bin/show_pathway?rno04392/rno:363014%09red/rno:360920%09red/rno:294299%09red/rno:308582%09red
Tuberculosis	KEGG PATHWAY	rno05152	14	185	0.0592815	0.114835	Sphk2|Nos2|Rab5a|Casp3|Ppp3r1|Src|Hspa9|Clec7a|Casp9|Card9|Ifngr1|Fcgr2a|Bcl10|Atp6v0a1	http://www.genome.jp/kegg-bin/show_pathway?rno05152/rno:29757%09red/rno:291671%09red/rno:24599%09red/rno:83477%09red/rno:116591%09red/rno:58918%09red/rno:83805%09red/rno:64633%09red/rno:502902%09red/rno:308589%09red/rno:29748%09red/rno:25402%09red/rno:116465%09red/rno:64171%09red
Alzheimer disease	KEGG PATHWAY	rno05010	14	185	0.0592815	0.114835	Ndufv3|Nos1|Ndufa4|Cacna1c|Gnaq|Ppp3r1|Psen2|Lpl|Ndufb2|Cacna1f|Gsk3b|Grin2a|Casp9|Casp3	http://www.genome.jp/kegg-bin/show_pathway?rno05010/rno:362344%09red/rno:24539%09red/rno:64539%09red/rno:24598%09red/rno:24409%09red/rno:58918%09red/rno:24239%09red/rno:81751%09red/rno:681024%09red/rno:81666%09red/rno:25402%09red/rno:114493%09red/rno:84027%09red/rno:29748%09red
Peroxisome	KEGG PATHWAY	rno04146	8	88	0.0623882	0.11976	Crat|Nos2|Pex5|Pex26|Mpv17l|Acox1|Acsl4|Nudt7	http://www.genome.jp/kegg-bin/show_pathway?rno04146/rno:297570%09red/rno:361413%09red/rno:312703%09red/rno:113976%09red/rno:360463%09red/rno:24599%09red/rno:311849%09red/rno:50681%09red
Legionellosis	KEGG PATHWAY	rno05134	6	58	0.0631695	0.11976	Casp3|Rab1a|Eef1g|Casp9|Hbs1l|Bnip3	http://www.genome.jp/kegg-bin/show_pathway?rno05134/rno:81754%09red/rno:25402%09red/rno:84480%09red/rno:58918%09red/rno:293408%09red/rno:293725%09red
Regulation of lipolysis in adipocytes	KEGG PATHWAY	rno04923	6	58	0.0631695	0.11976	Gca|Pik3ca|Pde3b|Adrb3|Prkaca|Prkacb	http://www.genome.jp/kegg-bin/show_pathway?rno04923/rno:25645%09red/rno:293508%09red/rno:170911%09red/rno:29516%09red/rno:25636%09red/rno:24603%09red
Fatty acid biosynthesis	KEGG PATHWAY	rno00061	3	18	0.0633795	0.11976	Cbr4|Acsf3|Acsl4	http://www.genome.jp/kegg-bin/show_pathway?rno00061/rno:113976%09red/rno:498962%09red/rno:359725%09red
Ribosome biogenesis in eukaryotes	KEGG PATHWAY	rno03008	8	89	0.065492	0.122997	Gnl3|Gnl3l|Nxf3|Ran|Nxt2|Csnk2a1|Utp15|Rbm28	http://www.genome.jp/kegg-bin/show_pathway?rno03008/rno:100034253%09red/rno:302591%09red/rno:315352%09red/rno:84509%09red/rno:312182%09red/rno:116549%09red/rno:310019%09red/rno:290556%09red
Endocrine and other factor-regulated calcium reabsorption	KEGG PATHWAY	rno04961	6	59	0.0671162	0.125283	Ap2s1|Gnaq|Prkca|Prkaca|Prkacb|Ap2b1	http://www.genome.jp/kegg-bin/show_pathway?rno04961/rno:24680%09red/rno:293508%09red/rno:25636%09red/rno:140670%09red/rno:81666%09red/rno:65046%09red
Basal transcription factors	KEGG PATHWAY	rno03022	5	45	0.0690818	0.128176	Ercc2|Taf5l|Gtf2a2|Taf15|Taf9	http://www.genome.jp/kegg-bin/show_pathway?rno03022/rno:307927%09red/rno:83828%09red/rno:287571%09red/rno:373541%09red/rno:308415%09red
Starch and sucrose metabolism	KEGG PATHWAY	rno00500	4	32	0.0731723	0.134149	Gys1|Hk2|Mgam|Agl	http://www.genome.jp/kegg-bin/show_pathway?rno00500/rno:312272%09red/rno:25059%09red/rno:690987%09red/rno:362029%09red
Galactose metabolism	KEGG PATHWAY	rno00052	4	32	0.0731723	0.134149	Hk2|Gla|Mgam|Akr1b1	http://www.genome.jp/kegg-bin/show_pathway?rno00052/rno:363494%09red/rno:312272%09red/rno:24192%09red/rno:25059%09red
Apoptosis	KEGG PATHWAY	rno04210	11	141	0.0748049	0.136331	Bcl2l1|Casp3|Pik3ca|Nras|Parp1|Casp9|Map2k1|Mcl1|Pdpk1|Actb|Eif2s1	http://www.genome.jp/kegg-bin/show_pathway?rno04210/rno:24888%09red/rno:25402%09red/rno:25591%09red/rno:170911%09red/rno:58918%09red/rno:81745%09red/rno:81822%09red/rno:24605%09red/rno:60430%09red/rno:54318%09red/rno:170851%09red
Neurotrophin signaling pathway	KEGG PATHWAY	rno04722	10	125	0.0767601	0.139071	Shc1|Pik3ca|Nras|Rap1b|Ntrk2|Gsk3b|Map2k1|Map2k7|Psen2|Pdpk1	http://www.genome.jp/kegg-bin/show_pathway?rno04722/rno:85385%09red/rno:170911%09red/rno:81745%09red/rno:24605%09red/rno:363855%09red/rno:25054%09red/rno:171337%09red/rno:84027%09red/rno:81751%09red/rno:170851%09red
Ether lipid metabolism	KEGG PATHWAY	rno00565	5	47	0.0789742	0.14009	Pla2g4c|Pld4|Pla2g12a|Selenoi|Pafah1b2	http://www.genome.jp/kegg-bin/show_pathway?rno00565/rno:691810%09red/rno:362713%09red/rno:362039%09red/rno:362792%09red/rno:64189%09red
Nucleotide excision repair	KEGG PATHWAY	rno03420	5	47	0.0789742	0.14009	Rfc5|Cul4a|Ercc2|Cetn2|Ercc6	http://www.genome.jp/kegg-bin/show_pathway?rno03420/rno:84593%09red/rno:304528%09red/rno:306274%09red/rno:308415%09red/rno:361181%09red
Cocaine addiction	KEGG PATHWAY	rno05030	5	47	0.0789742	0.14009	Creb3l2|Creb3l3|Grin2a|Prkaca|Prkacb	http://www.genome.jp/kegg-bin/show_pathway?rno05030/rno:314638%09red/rno:362339%09red/rno:25636%09red/rno:293508%09red/rno:24409%09red
Arginine biosynthesis	KEGG PATHWAY	rno00220	3	20	0.0791417	0.14009	Nos1|Nos2|Ass1	http://www.genome.jp/kegg-bin/show_pathway?rno00220/rno:25698%09red/rno:24599%09red/rno:24598%09red
Salivary secretion	KEGG PATHWAY	rno04970	7	78	0.0821346	0.144557	Nos1|Adra1b|Gnaq|Prkca|Adrb3|Prkaca|Prkacb	http://www.genome.jp/kegg-bin/show_pathway?rno04970/rno:24173%09red/rno:24680%09red/rno:25645%09red/rno:24598%09red/rno:293508%09red/rno:25636%09red/rno:81666%09red
Herpes simplex virus 1 infection	KEGG PATHWAY	rno05168	26	414	0.0833342	0.145835	Srsf7|Srsf6|Casp3|Calr|Casp9|Card9|Znf23|Rnasel|Bcl2l1|Pik3ca|Znf354b|Zfp37|Znf569|Eif2s1|Src|Nxf3|Znf169|Lta|Ifngr1|Pou2f1|Ifih1|Ppp1cb|Znf707|Tapbp|Bst2|Pml	http://www.genome.jp/kegg-bin/show_pathway?rno05168/rno:24888%09red/rno:102556119%09red/rno:359726%09red/rno:25217%09red/rno:307839%09red/rno:64171%09red/rno:25402%09red/rno:365224%09red/rno:170911%09red/rno:83805%09red/rno:378947%09red/rno:54318%09red/rno:116465%09red/rno:302591%09red/rno:25594%09red/rno:171068%09red/rno:315713%09red/rno:362264%09red/rno:58918%09red/rno:362687%09red/rno:115768%0…
Glycosaminoglycan degradation	KEGG PATHWAY	rno00531	3	21	0.087599	0.152432	Hpse|Arsb|Gusb	http://www.genome.jp/kegg-bin/show_pathway?rno00531/rno:64537%09red/rno:25227%09red/rno:24434%09red
beta-Alanine metabolism	KEGG PATHWAY	rno00410	4	35	0.0923007	0.159711	Echs1|Aoc3|Acox1|Aldh9a1	http://www.genome.jp/kegg-bin/show_pathway?rno00410/rno:64040%09red/rno:140547%09red/rno:50681%09red/rno:29473%09red
TGF-beta signaling pathway	KEGG PATHWAY	rno04350	8	97	0.0937087	0.161242	Tgfbr2|Tgfbr1|Acvr1b|Smad4|Skp1|Rps6kb1|Zfyve9|Rgma	http://www.genome.jp/kegg-bin/show_pathway?rno04350/rno:308739%09red/rno:81810%09red/rno:29591%09red/rno:313477%09red/rno:29381%09red/rno:287280%09red/rno:83840%09red/rno:50554%09red
B cell receptor signaling pathway	KEGG PATHWAY	rno04662	7	81	0.0946261	0.16191	Inpp5d|Ppp3r1|Pik3ca|Nras|Gsk3b|Map2k1|Bcl10	http://www.genome.jp/kegg-bin/show_pathway?rno04662/rno:54259%09red/rno:83477%09red/rno:170911%09red/rno:24605%09red/rno:84027%09red/rno:29748%09red/rno:170851%09red
Type II diabetes mellitus	KEGG PATHWAY	rno04930	5	50	0.0951483	0.16191	Hk2|Pik3ca|Cacna1b|Cacna1c|Prkce	http://www.genome.jp/kegg-bin/show_pathway?rno04930/rno:24239%09red/rno:29340%09red/rno:257648%09red/rno:170911%09red/rno:25059%09red
Other types of O-glycan biosynthesis	KEGG PATHWAY	rno00514	3	22	0.0964178	0.163169	Colgalt2|B4galt3|Colgalt1	http://www.genome.jp/kegg-bin/show_pathway?rno00514/rno:494342%09red/rno:290637%09red/rno:289081%09red
Platinum drug resistance	KEGG PATHWAY	rno01524	7	82	0.0990116	0.166643	Bcl2l1|Casp3|Pik3ca|Gstm4|Casp9|Slc31a1|Pdpk1	http://www.genome.jp/kegg-bin/show_pathway?rno01524/rno:24888%09red/rno:25402%09red/rno:57298%09red/rno:170911%09red/rno:58918%09red/rno:81745%09red/rno:171135%09red
Cysteine and methionine metabolism	KEGG PATHWAY	rno00270	5	51	0.100886	0.168875	Tat|Psat1|Dnmt3a|Phgdh|Amd1	http://www.genome.jp/kegg-bin/show_pathway?rno00270/rno:81640%09red/rno:24813%09red/rno:444984%09red/rno:58835%09red/rno:293820%09red
Glycerophospholipid metabolism	KEGG PATHWAY	rno00564	8	99	0.1017	0.169316	Pld4|Pcyt1a|Pla2g12a|Dgkq|Selenoi|Agpat3|Pla2g4c|Cds2	http://www.genome.jp/kegg-bin/show_pathway?rno00564/rno:362792%09red/rno:114101%09red/rno:140544%09red/rno:691810%09red/rno:362713%09red/rno:294324%09red/rno:362039%09red/rno:100361138%09red
Base excision repair	KEGG PATHWAY	rno03410	4	37	0.106237	0.174959	Apex1|Poll|Tdg|Parp1	http://www.genome.jp/kegg-bin/show_pathway?rno03410/rno:79116%09red/rno:114521%09red/rno:25591%09red/rno:361767%09red
Arginine and proline metabolism	KEGG PATHWAY	rno00330	5	52	0.106793	0.174959	Nos1|Nos2|Aldh9a1|P4ha3|Amd1	http://www.genome.jp/kegg-bin/show_pathway?rno00330/rno:24598%09red/rno:24599%09red/rno:64040%09red/rno:361612%09red/rno:81640%09red
Fanconi anemia pathway	KEGG PATHWAY	rno03460	5	52	0.106793	0.174959	Pms2|Polk|Slx4|Fancd2|Eme2	http://www.genome.jp/kegg-bin/show_pathway?rno03460/rno:312641%09red/rno:171525%09red/rno:288479%09red/rno:302982%09red/rno:302953%09red
Fluid shear stress and atherosclerosis	KEGG PATHWAY	rno05418	11	152	0.108444	0.176724	Src|Pik3ca|Gstm4|Prkaa2|Ctnnb1|Mef2a|Map2k7|Pias4|Hsp90aa1|Actb|Ass1	http://www.genome.jp/kegg-bin/show_pathway?rno05418/rno:362827%09red/rno:25698%09red/rno:78975%09red/rno:57298%09red/rno:170911%09red/rno:83805%09red/rno:84353%09red/rno:309957%09red/rno:81822%09red/rno:363855%09red/rno:299331%09red
Toxoplasmosis	KEGG PATHWAY	rno05145	9	118	0.110437	0.179024	Bcl2l1|Nos2|Casp3|Itga6|Casp9|Ifngr1|Pdpk1|Lamc3|Lamb3	http://www.genome.jp/kegg-bin/show_pathway?rno05145/rno:24888%09red/rno:25402%09red/rno:24599%09red/rno:114517%09red/rno:58918%09red/rno:311862%09red/rno:116465%09red/rno:305078%09red/rno:81745%09red
Glutathione metabolism	KEGG PATHWAY	rno00480	6	69	0.114173	0.184111	Gsr|Gstm4|Ggt6|Anpep|Gpx7|Hpgds	http://www.genome.jp/kegg-bin/show_pathway?rno00480/rno:57298%09red/rno:116686%09red/rno:298376%09red/rno:81641%09red/rno:58962%09red/rno:408206%09red
Aldosterone-regulated sodium reabsorption	KEGG PATHWAY	rno04960	4	39	0.12106	0.193195	Prkca|Pik3ca|Igf1|Pdpk1	http://www.genome.jp/kegg-bin/show_pathway?rno04960/rno:24482%09red/rno:24680%09red/rno:81745%09red/rno:170911%09red
Fructose and mannose metabolism	KEGG PATHWAY	rno00051	4	39	0.12106	0.193195	Hk2|Aldoa|Akr1b1|Gmppb	http://www.genome.jp/kegg-bin/show_pathway?rno00051/rno:24189%09red/rno:25059%09red/rno:24192%09red/rno:363145%09red
alpha-Linolenic acid metabolism	KEGG PATHWAY	rno00592	3	25	0.124862	0.197201	Pla2g4c|Pla2g12a|Acox1	http://www.genome.jp/kegg-bin/show_pathway?rno00592/rno:691810%09red/rno:362039%09red/rno:50681%09red
Ubiquinone and other terpenoid-quinone biosynthesis	KEGG PATHWAY	rno00130	2	12	0.125172	0.197201	Tat|Vkorc1l1	http://www.genome.jp/kegg-bin/show_pathway?rno00130/rno:399684%09red/rno:24813%09red
Ovarian steroidogenesis	KEGG PATHWAY	rno04913	5	55	0.125492	0.197201	Pla2g4c|Lhcgr|Igf1|Prkaca|Prkacb	http://www.genome.jp/kegg-bin/show_pathway?rno04913/rno:24482%09red/rno:691810%09red/rno:25636%09red/rno:293508%09red/rno:25477%09red
Bladder cancer	KEGG PATHWAY	rno05219	4	40	0.128786	0.201351	Src|Map2k1|Nras|E2f1	http://www.genome.jp/kegg-bin/show_pathway?rno05219/rno:83805%09red/rno:24605%09red/rno:170851%09red/rno:399489%09red
Protein export	KEGG PATHWAY	rno03060	3	26	0.134943	0.209912	Srp72|Sec61b|Sec63	http://www.genome.jp/kegg-bin/show_pathway?rno03060/rno:309858%09red/rno:298068%09red/rno:498351%09red
Ferroptosis	KEGG PATHWAY	rno04216	4	41	0.136712	0.211594	Vdac2|Pcbp2|Acsl4|Atg5	http://www.genome.jp/kegg-bin/show_pathway?rno04216/rno:83531%09red/rno:363005%09red/rno:113976%09red/rno:365601%09red
Non-homologous end-joining	KEGG PATHWAY	rno03450	2	13	0.140376	0.216179	Poll|Rad50	http://www.genome.jp/kegg-bin/show_pathway?rno03450/rno:64012%09red/rno:361767%09red
MicroRNAs in cancer	KEGG PATHWAY	rno05206	17	272	0.143024	0.218335	Casp3|Pdgfra|Dnmt3a|Ccng1|E2f1|Spry2|Prkca|Prkce|Ccnd2|Nras|Rdx|Met|Map2k1|Hnrnpk|Mcl1|Pim1|Shc1	http://www.genome.jp/kegg-bin/show_pathway?rno05206/rno:25405%09red/rno:85385%09red/rno:29340%09red/rno:24680%09red/rno:25267%09red/rno:24553%09red/rno:24649%09red/rno:25402%09red/rno:444984%09red/rno:399489%09red/rno:64033%09red/rno:306141%09red/rno:24605%09red/rno:117282%09red/rno:60430%09red/rno:315655%09red/rno:170851%09red
PD-L1 expression and PD-1 checkpoint pathway in cancer	KEGG PATHWAY	rno05235	7	91	0.143271	0.218335	Ppp3r1|Pik3ca|Rps6kb1|Map2k1|Ifngr1|Nras|Csnk2a1	http://www.genome.jp/kegg-bin/show_pathway?rno05235/rno:24605%09red/rno:170911%09red/rno:116465%09red/rno:116549%09red/rno:83840%09red/rno:29748%09red/rno:170851%09red
Phagosome	KEGG PATHWAY	rno04145	13	198	0.143903	0.218335	Nos1|Vamp3|Rab5a|Clec7a|Tubb4b|Calr|Fcgr2a|Atp6v0a1|Atp6v1g1|Actb|Sec61b|Canx|M6pr	http://www.genome.jp/kegg-bin/show_pathway?rno04145/rno:298068%09red/rno:29757%09red/rno:502902%09red/rno:24598%09red/rno:312689%09red/rno:116591%09red/rno:64202%09red/rno:296554%09red/rno:64633%09red/rno:29144%09red/rno:81822%09red/rno:29528%09red/rno:298103%09red
Collecting duct acid secretion	KEGG PATHWAY	rno04966	3	27	0.145294	0.218721	Slc4a1|Atp6v0a1|Atp6v1g1	http://www.genome.jp/kegg-bin/show_pathway?rno04966/rno:24779%09red/rno:29757%09red/rno:298103%09red
Pyrimidine metabolism	KEGG PATHWAY	rno00240	5	58	0.145577	0.218721	Tyms|Nudt2|Dctpp1|Nme2|Upp2	http://www.genome.jp/kegg-bin/show_pathway?rno00240/rno:83782%09red/rno:297998%09red/rno:29261%09red/rno:295620%09red/rno:192252%09red
Chagas disease (American trypanosomiasis)	KEGG PATHWAY	rno05142	8	109	0.147052	0.219864	Tgfbr2|Tgfbr1|Gnaq|Pik3ca|Calr|Nos2|Ifngr1|Serpine1	http://www.genome.jp/kegg-bin/show_pathway?rno05142/rno:64202%09red/rno:24599%09red/rno:81810%09red/rno:170911%09red/rno:29591%09red/rno:81666%09red/rno:24617%09red/rno:116465%09red
Epstein-Barr virus infection	KEGG PATHWAY	rno05169	15	237	0.15076	0.224319	Hdac1|Polk|Itgal|Ccna2|Casp3|E2f1|Pik3ca|Calr|Ccnd2|Casp9|Tapbp|Snw1|Map2k7|Psmc1|Psmc4	http://www.genome.jp/kegg-bin/show_pathway?rno05169/rno:117262%09red/rno:25402%09red/rno:170911%09red/rno:399489%09red/rno:64033%09red/rno:117263%09red/rno:171525%09red/rno:25217%09red/rno:64202%09red/rno:500695%09red/rno:308995%09red/rno:363855%09red/rno:58918%09red/rno:114494%09red/rno:297893%09red
Yersinia infection	KEGG PATHWAY	rno05135	9	128	0.153653	0.227525	Src|Pik3ca|Rock2|Gsk3b|Map2k1|Map2k7|Pxn|Actb|Actr3	http://www.genome.jp/kegg-bin/show_pathway?rno05135/rno:360820%09red/rno:25537%09red/rno:81732%09red/rno:170911%09red/rno:83805%09red/rno:81822%09red/rno:363855%09red/rno:84027%09red/rno:170851%09red
Staphylococcus aureus infection	KEGG PATHWAY	rno05150	6	76	0.154801	0.228127	Masp1|Fcgr2a|Itgal|C4a|C1s|Fgg	http://www.genome.jp/kegg-bin/show_pathway?rno05150/rno:308995%09red/rno:24233%09red/rno:192262%09red/rno:116591%09red/rno:24367%09red/rno:64023%09red
Glycosaminoglycan biosynthesis - keratan sulfate	KEGG PATHWAY	rno00533	2	14	0.155946	0.228721	B4galt3|B3gnt7	http://www.genome.jp/kegg-bin/show_pathway?rno00533/rno:494342%09red/rno:316583%09red
Lysosome	KEGG PATHWAY	rno04142	9	129	0.158378	0.230096	Arsa|Arsb|Gla|Ppt1|Ap3s1|Atp6v0a1|Ap1s3|M6pr|Gusb	http://www.genome.jp/kegg-bin/show_pathway?rno04142/rno:363494%09red/rno:24434%09red/rno:302290%09red/rno:312689%09red/rno:315222%09red/rno:29757%09red/rno:29411%09red/rno:367304%09red/rno:25227%09red
Osteoclast differentiation	KEGG PATHWAY	rno04380	9	129	0.158378	0.230096	Tgfbr2|Tgfbr1|Ppp3r1|Pik3ca|Fcgr2a|Map2k1|Map2k7|Ifngr1|Cyld	http://www.genome.jp/kegg-bin/show_pathway?rno04380/rno:312937%09red/rno:81810%09red/rno:29591%09red/rno:116591%09red/rno:170911%09red/rno:363855%09red/rno:170851%09red/rno:29748%09red/rno:116465%09red
Glyoxylate and dicarboxylate metabolism	KEGG PATHWAY	rno00630	3	30	0.177766	0.257051	Acss1|Glyctk|Gcsh	http://www.genome.jp/kegg-bin/show_pathway?rno00630/rno:296259%09red/rno:171133%09red/rno:684314%09red
RIG-I-like receptor signaling pathway	KEGG PATHWAY	rno04622	5	64	0.189432	0.272641	Ifih1|Cyld|Pin1|Rnf125|Atg5	http://www.genome.jp/kegg-bin/show_pathway?rno04622/rno:298696%09red/rno:361296%09red/rno:312937%09red/rno:365601%09red/rno:499801%09red
Tryptophan metabolism	KEGG PATHWAY	rno00380	4	48	0.197065	0.282307	Dhtkd1|Tph1|Aldh9a1|Echs1	http://www.genome.jp/kegg-bin/show_pathway?rno00380/rno:361272%09red/rno:64040%09red/rno:140547%09red/rno:24848%09red
Arachidonic acid metabolism	KEGG PATHWAY	rno00590	6	83	0.200816	0.286058	Ptges3|Ptges2|Pla2g12a|Gpx7|Pla2g4c|Hpgds	http://www.genome.jp/kegg-bin/show_pathway?rno00590/rno:362039%09red/rno:298376%09red/rno:691810%09red/rno:311865%09red/rno:362809%09red/rno:58962%09red
Antigen processing and presentation	KEGG PATHWAY	rno04612	7	101	0.201541	0.286058	Calr|Psme3|Ifi30|Psme1|Tapbp|Hsp90aa1|Canx	http://www.genome.jp/kegg-bin/show_pathway?rno04612/rno:290644%09red/rno:64202%09red/rno:25217%09red/rno:29144%09red/rno:29630%09red/rno:287716%09red/rno:299331%09red
ABC transporters	KEGG PATHWAY	rno02010	4	49	0.206279	0.29144	Abcg1|Abca12|Abcb7|Abcb4	http://www.genome.jp/kegg-bin/show_pathway?rno02010/rno:24891%09red/rno:301482%09red/rno:85264%09red/rno:302395%09red
NF-kappa B signaling pathway	KEGG PATHWAY	rno04064	7	102	0.207819	0.292275	Bcl2l1|Parp1|Lta|Cyld|Pias4|Bcl10|Csnk2a1	http://www.genome.jp/kegg-bin/show_pathway?rno04064/rno:24888%09red/rno:312937%09red/rno:25008%09red/rno:83477%09red/rno:25591%09red/rno:362827%09red/rno:116549%09red
Biosynthesis of amino acids	KEGG PATHWAY	rno01230	6	86	0.221916	0.308946	Tat|Psat1|Eno1|Phgdh|Aldoa|Ass1	http://www.genome.jp/kegg-bin/show_pathway?rno01230/rno:24189%09red/rno:25698%09red/rno:293820%09red/rno:24813%09red/rno:24333%09red/rno:58835%09red
Pentose and glucuronate interconversions	KEGG PATHWAY	rno00040	3	34	0.223685	0.308946	Akr1b1|Xylb|Gusb	http://www.genome.jp/kegg-bin/show_pathway?rno00040/rno:24192%09red/rno:316067%09red/rno:24434%09red
Apoptosis - multiple species	KEGG PATHWAY	rno04215	3	34	0.223685	0.308946	Bcl2l1|Casp3|Casp9	http://www.genome.jp/kegg-bin/show_pathway?rno04215/rno:24888%09red/rno:25402%09red/rno:58918%09red
Propanoate metabolism	KEGG PATHWAY	rno00640	3	34	0.223685	0.308946	Echs1|Acss1|Acox1	http://www.genome.jp/kegg-bin/show_pathway?rno00640/rno:296259%09red/rno:140547%09red/rno:50681%09red
Selenocompound metabolism	KEGG PATHWAY	rno00450	2	19	0.237281	0.323878	Sephs1|Scly	http://www.genome.jp/kegg-bin/show_pathway?rno00450/rno:363285%09red/rno:291314%09red
Pantothenate and CoA biosynthesis	KEGG PATHWAY	rno00770	2	19	0.237281	0.323878	Vnn1|Pank2	http://www.genome.jp/kegg-bin/show_pathway?rno00770/rno:29142%09red/rno:296167%09red
Neomycin, kanamycin and gentamicin biosynthesis	KEGG PATHWAY	rno00524	1	5	0.237651	0.323878	Hk2	http://www.genome.jp/kegg-bin/show_pathway?rno00524/rno:25059%09red
Taste transduction	KEGG PATHWAY	rno04742	6	89	0.243706	0.330667	Cacna1c|Prkaca|Prkacb|Gabbr2|Grm1|Gabra2	http://www.genome.jp/kegg-bin/show_pathway?rno04742/rno:24239%09red/rno:24414%09red/rno:293508%09red/rno:25636%09red/rno:83633%09red/rno:289606%09red
Th17 cell differentiation	KEGG PATHWAY	rno04659	7	109	0.253646	0.341559	Tgfbr2|Tgfbr1|Ppp3r1|Smad4|Il21|Ifngr1|Hsp90aa1	http://www.genome.jp/kegg-bin/show_pathway?rno04659/rno:81810%09red/rno:29591%09red/rno:29748%09red/rno:50554%09red/rno:365769%09red/rno:299331%09red/rno:116465%09red
Glycolysis / Gluconeogenesis	KEGG PATHWAY	rno00010	5	72	0.253952	0.341559	Hk2|Eno1|Acss1|Aldoa|Aldh9a1	http://www.genome.jp/kegg-bin/show_pathway?rno00010/rno:296259%09red/rno:64040%09red/rno:24333%09red/rno:24189%09red/rno:25059%09red
Glycosaminoglycan biosynthesis - chondroitin sulfate / dermatan sulfate	KEGG PATHWAY	rno00532	2	21	0.270547	0.361168	Chst11|Chst15	http://www.genome.jp/kegg-bin/show_pathway?rno00532/rno:314694%09red/rno:286974%09red
Pertussis	KEGG PATHWAY	rno05133	5	74	0.270876	0.361168	C1s|Nos2|C4a|Casp3|Cfl2	http://www.genome.jp/kegg-bin/show_pathway?rno05133/rno:366624%09red/rno:24599%09red/rno:24233%09red/rno:192262%09red/rno:25402%09red
Valine, leucine and isoleucine degradation	KEGG PATHWAY	rno00280	4	56	0.273685	0.363341	Echs1|Acsf3|Aldh9a1|Acadm	http://www.genome.jp/kegg-bin/show_pathway?rno00280/rno:24158%09red/rno:64040%09red/rno:140547%09red/rno:498962%09red
Phenylalanine metabolism	KEGG PATHWAY	rno00360	2	22	0.287178	0.379618	Tat|Aoc3	http://www.genome.jp/kegg-bin/show_pathway?rno00360/rno:24813%09red/rno:29473%09red
Tyrosine metabolism	KEGG PATHWAY	rno00350	3	40	0.295926	0.389509	Tat|Aoc3|Gstz1	http://www.genome.jp/kegg-bin/show_pathway?rno00350/rno:24813%09red/rno:681913%09red/rno:29473%09red
Phenylalanine, tyrosine and tryptophan biosynthesis	KEGG PATHWAY	rno00400	1	7	0.303586	0.394768	Tat	http://www.genome.jp/kegg-bin/show_pathway?rno00400/rno:24813%09red
Terpenoid backbone biosynthesis	KEGG PATHWAY	rno00900	2	23	0.303766	0.394768	Mvd|Fnta	http://www.genome.jp/kegg-bin/show_pathway?rno00900/rno:81726%09red/rno:25318%09red
Mismatch repair	KEGG PATHWAY	rno03430	2	23	0.303766	0.394768	Rfc5|Pms2	http://www.genome.jp/kegg-bin/show_pathway?rno03430/rno:304528%09red/rno:288479%09red
Histidine metabolism	KEGG PATHWAY	rno00340	2	24	0.320282	0.412902	Amdhd1|Aldh9a1	http://www.genome.jp/kegg-bin/show_pathway?rno00340/rno:64040%09red/rno:299735%09red
Carbohydrate digestion and absorption	KEGG PATHWAY	rno04973	3	42	0.320401	0.412902	Hk2|Pik3ca|Mgam	http://www.genome.jp/kegg-bin/show_pathway?rno04973/rno:312272%09red/rno:170911%09red/rno:25059%09red
Non-alcoholic fatty liver disease (NAFLD)	KEGG PATHWAY	rno04932	9	159	0.326149	0.418558	Ndufv3|Ndufa4|Casp3|Itch|Prkaa2|Pik3ca|Ndufb2|Gsk3b|Eif2s1	http://www.genome.jp/kegg-bin/show_pathway?rno04932/rno:311567%09red/rno:64539%09red/rno:362344%09red/rno:170911%09red/rno:84027%09red/rno:78975%09red/rno:681024%09red/rno:25402%09red/rno:54318%09red
Necroptosis	KEGG PATHWAY	rno04217	9	161	0.338563	0.432686	Parp1|Slc25a4|Cyld|Ifngr1|Vdac2|Pla2g4c|Hsp90aa1|Vdac1|Chmp6	http://www.genome.jp/kegg-bin/show_pathway?rno04217/rno:25591%09red/rno:312937%09red/rno:85333%09red/rno:287873%09red/rno:691810%09red/rno:83529%09red/rno:299331%09red/rno:83531%09red/rno:116465%09red
Phototransduction	KEGG PATHWAY	rno04744	2	26	0.352994	0.449265	Cngb1|Gnb1	http://www.genome.jp/kegg-bin/show_pathway?rno04744/rno:83686%09red/rno:24400%09red
Salmonella infection	KEGG PATHWAY	rno05132	5	84	0.35813	0.452066	Actb|Rock2|Nos2|Arpc5|Ifngr1	http://www.genome.jp/kegg-bin/show_pathway?rno05132/rno:24599%09red/rno:25537%09red/rno:360854%09red/rno:116465%09red/rno:81822%09red
PPAR signaling pathway	KEGG PATHWAY	rno03320	5	84	0.35813	0.452066	Acox1|Pdpk1|Lpl|Acadm|Acsl4	http://www.genome.jp/kegg-bin/show_pathway?rno03320/rno:24158%09red/rno:24539%09red/rno:113976%09red/rno:81745%09red/rno:50681%09red
Folate biosynthesis	KEGG PATHWAY	rno00790	2	27	0.369146	0.462183	Tph1|Akr1b1	http://www.genome.jp/kegg-bin/show_pathway?rno00790/rno:24192%09red/rno:24848%09red
Glycosylphosphatidylinositol (GPI)-anchor biosynthesis	KEGG PATHWAY	rno00563	2	27	0.369146	0.462183	Piga|Pigb	http://www.genome.jp/kegg-bin/show_pathway?rno00563/rno:363464%09red/rno:315807%09red
Butanoate metabolism	KEGG PATHWAY	rno00650	2	28	0.385136	0.48025	Echs1|Acsm3	http://www.genome.jp/kegg-bin/show_pathway?rno00650/rno:24763%09red/rno:140547%09red
Vitamin B6 metabolism	KEGG PATHWAY	rno00750	1	10	0.391959	0.486788	Psat1	http://www.genome.jp/kegg-bin/show_pathway?rno00750/rno:293820%09red
Circadian rhythm	KEGG PATHWAY	rno04710	2	30	0.41656	0.515263	Prkaa2|Skp1	http://www.genome.jp/kegg-bin/show_pathway?rno04710/rno:287280%09red/rno:78975%09red
Taurine and hypotaurine metabolism	KEGG PATHWAY	rno00430	1	11	0.418852	0.516025	Ggt6	http://www.genome.jp/kegg-bin/show_pathway?rno00430/rno:408206%09red
Cholesterol metabolism	KEGG PATHWAY	rno04979	3	51	0.429395	0.521747	Vdac2|Vdac1|Lpl	http://www.genome.jp/kegg-bin/show_pathway?rno04979/rno:83531%09red/rno:83529%09red/rno:24539%09red
Fatty acid elongation	KEGG PATHWAY	rno00062	2	31	0.431966	0.521747	Echs1|Ppt1	http://www.genome.jp/kegg-bin/show_pathway?rno00062/rno:29411%09red/rno:140547%09red
Glycosphingolipid biosynthesis - lacto and neolacto series	KEGG PATHWAY	rno00601	2	31	0.431966	0.521747	B4galt3|Abo	http://www.genome.jp/kegg-bin/show_pathway?rno00601/rno:494342%09red/rno:65270%09red
Antifolate resistance	KEGG PATHWAY	rno01523	2	31	0.431966	0.521747	Tyms|Atic	http://www.genome.jp/kegg-bin/show_pathway?rno01523/rno:81643%09red/rno:29261%09red
Pentose phosphate pathway	KEGG PATHWAY	rno00030	2	31	0.431966	0.521747	Aldoa|Glyctk	http://www.genome.jp/kegg-bin/show_pathway?rno00030/rno:24189%09red/rno:684314%09red
Bile secretion	KEGG PATHWAY	rno04976	4	73	0.444706	0.531748	Slc22a8|Prkacb|Prkaca|Abcb4	http://www.genome.jp/kegg-bin/show_pathway?rno04976/rno:83500%09red/rno:24891%09red/rno:293508%09red/rno:25636%09red
Protein digestion and absorption	KEGG PATHWAY	rno04974	5	94	0.446166	0.531748	Col10a1|Col9a1|Col1a2|Col5a1|Slc38a2	http://www.genome.jp/kegg-bin/show_pathway?rno04974/rno:84352%09red/rno:85490%09red/rno:29642%09red/rno:305104%09red/rno:25681%09red
RNA polymerase	KEGG PATHWAY	rno03020	2	32	0.447151	0.531748	Polr3g|Polr2c	http://www.genome.jp/kegg-bin/show_pathway?rno03020/rno:361365%09red/rno:685465%09red
Nicotinate and nicotinamide metabolism	KEGG PATHWAY	rno00760	2	32	0.447151	0.531748	Nadk|Nadk2	http://www.genome.jp/kegg-bin/show_pathway?rno00760/rno:365699%09red/rno:100125370%09red
NOD-like receptor signaling pathway	KEGG PATHWAY	rno04621	9	180	0.458319	0.542931	Bcl2l1|Antxr1|Brcc3|Vdac2|Card9|Atg5|Hsp90aa1|Vdac1|Rnasel	http://www.genome.jp/kegg-bin/show_pathway?rno04621/rno:24888%09red/rno:359726%09red/rno:365601%09red/rno:362393%09red/rno:83529%09red/rno:316794%09red/rno:83531%09red/rno:299331%09red/rno:64171%09red
Drug metabolism - other enzymes	KEGG PATHWAY	rno00983	5	96	0.463485	0.546947	Upp2|Hprt1|Gstm4|Nme2|Gusb	http://www.genome.jp/kegg-bin/show_pathway?rno00983/rno:83782%09red/rno:57298%09red/rno:24465%09red/rno:295620%09red/rno:24434%09red
Viral myocarditis	KEGG PATHWAY	rno05416	5	97	0.472083	0.554968	Sgcg|Actb|Itgal|Casp3|Casp9	http://www.genome.jp/kegg-bin/show_pathway?rno05416/rno:308995%09red/rno:305941%09red/rno:25402%09red/rno:58918%09red/rno:81822%09red
DNA replication	KEGG PATHWAY	rno03030	2	36	0.505493	0.588107	Rfc5|Mcm2	http://www.genome.jp/kegg-bin/show_pathway?rno03030/rno:304528%09red/rno:312538%09red
Alanine, aspartate and glutamate metabolism	KEGG PATHWAY	rno00250	2	36	0.505493	0.588107	Adsl|Ass1	http://www.genome.jp/kegg-bin/show_pathway?rno00250/rno:25698%09red/rno:315150%09red
Pancreatic secretion	KEGG PATHWAY	rno04972	5	101	0.506002	0.588107	Prkca|Pla2g12a|Rap1b|Clca4|Gnaq	http://www.genome.jp/kegg-bin/show_pathway?rno04972/rno:24680%09red/rno:171337%09red/rno:362039%09red/rno:362052%09red/rno:81666%09red
Glycosphingolipid biosynthesis - globo and isoglobo series	KEGG PATHWAY	rno00603	1	16	0.536502	0.621169	Gla	http://www.genome.jp/kegg-bin/show_pathway?rno00603/rno:363494%09red
Systemic lupus erythematosus	KEGG PATHWAY	rno05322	6	127	0.538481	0.621169	Fcgr2a|C8b|Grin2a|C4a|C1s|C6	http://www.genome.jp/kegg-bin/show_pathway?rno05322/rno:24233%09red/rno:24237%09red/rno:313421%09red/rno:192262%09red/rno:116591%09red/rno:24409%09red
Pyruvate metabolism	KEGG PATHWAY	rno00620	2	39	0.546537	0.62811	Acss1|Aldh9a1	http://www.genome.jp/kegg-bin/show_pathway?rno00620/rno:296259%09red/rno:64040%09red
Homologous recombination	KEGG PATHWAY	rno03440	2	41	0.572543	0.655552	Brcc3|Rad50	http://www.genome.jp/kegg-bin/show_pathway?rno03440/rno:316794%09red/rno:64012%09red
Cell adhesion molecules (CAMs)	KEGG PATHWAY	rno04514	8	178	0.582033	0.663949	Cldn11|Nlgn2|Nlgn3|Nrxn1|Cntnap1|Itgal|Itga6|Ptprc	http://www.genome.jp/kegg-bin/show_pathway?rno04514/rno:60391%09red/rno:24699%09red/rno:117096%09red/rno:84008%09red/rno:114517%09red/rno:308995%09red/rno:171297%09red/rno:84588%09red
Linoleic acid metabolism	KEGG PATHWAY	rno00591	2	42	0.585133	0.665022	Pla2g4c|Pla2g12a	http://www.genome.jp/kegg-bin/show_pathway?rno00591/rno:691810%09red/rno:362039%09red
Cytokine-cytokine receptor interaction	KEGG PATHWAY	rno04060	12	269	0.590154	0.666716	Tgfbr2|Lif|Il13ra1|Acvr1b|Gdf1|Tgfbr1|Il21|Lta|Ifngr1|Ifnlr1|Cxcr4|Gdf10	http://www.genome.jp/kegg-bin/show_pathway?rno04060/rno:79216%09red/rno:306351%09red/rno:25008%09red/rno:81810%09red/rno:29591%09red/rno:252963%09red/rno:60584%09red/rno:60628%09red/rno:29381%09red/rno:362628%09red/rno:365769%09red/rno:116465%09red
Cardiac muscle contraction	KEGG PATHWAY	rno04260	4	89	0.59315	0.666716	Asph|Cacna1c|Tpm3|Cacna1f	http://www.genome.jp/kegg-bin/show_pathway?rno04260/rno:24239%09red/rno:117557%09red/rno:114493%09red/rno:312981%09red
Steroid biosynthesis	KEGG PATHWAY	rno00100	1	19	0.595333	0.666716	Sc5d	http://www.genome.jp/kegg-bin/show_pathway?rno00100/rno:114100%09red
Other glycan degradation	KEGG PATHWAY	rno00511	1	19	0.595333	0.666716	Man2c1	http://www.genome.jp/kegg-bin/show_pathway?rno00511/rno:246136%09red
African trypanosomiasis	KEGG PATHWAY	rno05143	2	43	0.597447	0.666716	Prkca|Gnaq	http://www.genome.jp/kegg-bin/show_pathway?rno05143/rno:81666%09red/rno:24680%09red
Rheumatoid arthritis	KEGG PATHWAY	rno05323	4	93	0.62642	0.696525	Itgal|Atp6v0a1|Atp6v1g1|Flt1	http://www.genome.jp/kegg-bin/show_pathway?rno05323/rno:29757%09red/rno:298103%09red/rno:54251%09red/rno:308995%09red
Oxidative phosphorylation	KEGG PATHWAY	rno00190	6	143	0.649227	0.719288	Ndufv3|Ndufa4|Ndufb2|Atp6v0a1|Atp6v1g1|ND5	http://www.genome.jp/kegg-bin/show_pathway?rno00190/rno:26202%09red/rno:64539%09red/rno:362344%09red/rno:29757%09red/rno:681024%09red/rno:298103%09red
Amino sugar and nucleotide sugar metabolism	KEGG PATHWAY	rno00520	2	48	0.654873	0.720361	Hk2|Gmppb	http://www.genome.jp/kegg-bin/show_pathway?rno00520/rno:25059%09red/rno:363145%09red
Mineral absorption	KEGG PATHWAY	rno04978	2	48	0.654873	0.720361	Slc31a1|Trpm6	http://www.genome.jp/kegg-bin/show_pathway?rno04978/rno:293874%09red/rno:171135%09red
Hematopoietic cell lineage	KEGG PATHWAY	rno04640	4	97	0.657904	0.721119	Cd59|Gp1ba|Anpep|Itga6	http://www.genome.jp/kegg-bin/show_pathway?rno04640/rno:81641%09red/rno:25407%09red/rno:691992%09red/rno:114517%09red
Adipocytokine signaling pathway	KEGG PATHWAY	rno04920	3	74	0.667545	0.729091	Ppargc1a|Acsl4|Prkaa2	http://www.genome.jp/kegg-bin/show_pathway?rno04920/rno:83516%09red/rno:113976%09red/rno:78975%09red
Leishmaniasis	KEGG PATHWAY	rno05140	3	75	0.676064	0.73193	Nos2|Ifngr1|Fcgr2a	http://www.genome.jp/kegg-bin/show_pathway?rno05140/rno:24599%09red/rno:116591%09red/rno:116465%09red
Mannose type O-glycan biosynthesis	KEGG PATHWAY	rno00515	1	24	0.677273	0.73193	B4galt3	http://www.genome.jp/kegg-bin/show_pathway?rno00515/rno:494342%09red
Vitamin digestion and absorption	KEGG PATHWAY	rno04977	1	24	0.677273	0.73193	Mmachc	http://www.genome.jp/kegg-bin/show_pathway?rno04977/rno:313520%09red
Ascorbate and aldarate metabolism	KEGG PATHWAY	rno00053	1	27	0.718245	0.773495	Aldh9a1	http://www.genome.jp/kegg-bin/show_pathway?rno00053/rno:64040%09red
Malaria	KEGG PATHWAY	rno05144	2	60	0.765934	0.821978	Met|Itgal	http://www.genome.jp/kegg-bin/show_pathway?rno05144/rno:308995%09red/rno:24553%09red
Citrate cycle (TCA cycle)	KEGG PATHWAY	rno00020	1	33	0.785253	0.833993	Ogdh	http://www.genome.jp/kegg-bin/show_pathway?rno00020/rno:360975%09red
Autophagy - other	KEGG PATHWAY	rno04136	1	33	0.785253	0.833993	Atg5	http://www.genome.jp/kegg-bin/show_pathway?rno04136/rno:365601%09red
Biosynthesis of unsaturated fatty acids	KEGG PATHWAY	rno01040	1	33	0.785253	0.833993	Acox1	http://www.genome.jp/kegg-bin/show_pathway?rno01040/rno:50681%09red
Th1 and Th2 cell differentiation	KEGG PATHWAY	rno04658	3	94	0.808131	0.84947	Maml2|Ifngr1|Ppp3r1	http://www.genome.jp/kegg-bin/show_pathway?rno04658/rno:689844%09red/rno:116465%09red/rno:29748%09red
Inflammatory bowel disease (IBD)	KEGG PATHWAY	rno05321	2	66	0.80882	0.84947	Il21|Ifngr1	http://www.genome.jp/kegg-bin/show_pathway?rno05321/rno:365769%09red/rno:116465%09red
Chemical carcinogenesis	KEGG PATHWAY	rno05204	3	95	0.813616	0.84947	Chrna7|Gstm4|Hpgds	http://www.genome.jp/kegg-bin/show_pathway?rno05204/rno:25302%09red/rno:58962%09red/rno:57298%09red
IL-17 signaling pathway	KEGG PATHWAY	rno04657	3	95	0.813616	0.84947	Hsp90aa1|Casp3|Gsk3b	http://www.genome.jp/kegg-bin/show_pathway?rno04657/rno:84027%09red/rno:299331%09red/rno:25402%09red
Toll-like receptor signaling pathway	KEGG PATHWAY	rno04620	3	95	0.813616	0.84947	Pik3ca|Map2k1|Map2k7	http://www.genome.jp/kegg-bin/show_pathway?rno04620/rno:363855%09red/rno:170911%09red/rno:170851%09red
Aminoacyl-tRNA biosynthesis	KEGG PATHWAY	rno00970	2	69	0.827519	0.861067	Wars2|Gatc	http://www.genome.jp/kegg-bin/show_pathway?rno00970/rno:360821%09red/rno:690654%09red
Primary immunodeficiency	KEGG PATHWAY	rno05340	1	39	0.836333	0.867308	Ptprc	http://www.genome.jp/kegg-bin/show_pathway?rno05340/rno:24699%09red
Fat digestion and absorption	KEGG PATHWAY	rno04975	1	40	0.843578	0.86897	Pla2g12a	http://www.genome.jp/kegg-bin/show_pathway?rno04975/rno:362039%09red
Renin-angiotensin system	KEGG PATHWAY	rno04614	1	40	0.843578	0.86897	Anpep	http://www.genome.jp/kegg-bin/show_pathway?rno04614/rno:81641%09red
Drug metabolism - cytochrome P450	KEGG PATHWAY	rno00982	2	73	0.849885	0.870282	Gstm4|Hpgds	http://www.genome.jp/kegg-bin/show_pathway?rno00982/rno:58962%09red/rno:57298%09red
Porphyrin and chlorophyll metabolism	KEGG PATHWAY	rno00860	1	41	0.850502	0.870282	Gusb	http://www.genome.jp/kegg-bin/show_pathway?rno00860/rno:24434%09red
Metabolism of xenobiotics by cytochrome P450	KEGG PATHWAY	rno00980	2	74	0.855048	0.872035	Gstm4|Hpgds	http://www.genome.jp/kegg-bin/show_pathway?rno00980/rno:58962%09red/rno:57298%09red
Intestinal immune network for IgA production	KEGG PATHWAY	rno04672	1	49	0.895935	0.91072	Cxcr4	http://www.genome.jp/kegg-bin/show_pathway?rno04672/rno:60628%09red
Viral protein interaction with cytokine and cytokine receptor	KEGG PATHWAY	rno04061	2	86	0.905489	0.917404	Lta|Cxcr4	http://www.genome.jp/kegg-bin/show_pathway?rno04061/rno:25008%09red/rno:60628%09red
Cytosolic DNA-sensing pathway	KEGG PATHWAY	rno04623	1	56	0.924211	0.933301	Polr3g	http://www.genome.jp/kegg-bin/show_pathway?rno04623/rno:685465%09red
Type I diabetes mellitus	KEGG PATHWAY	rno04940	1	80	0.974456	0.980825	Lta	http://www.genome.jp/kegg-bin/show_pathway?rno04940/rno:25008%09red
Retinol metabolism	KEGG PATHWAY	rno00830	1	85	0.979637	0.982828	Rdh10	http://www.genome.jp/kegg-bin/show_pathway?rno00830/rno:353252%09red
Olfactory transduction	KEGG PATHWAY	rno04740	5	1365	1	1	Cngb1|Gnb1|Prkaca|Grk3|Prkacb	http://www.genome.jp/kegg-bin/show_pathway?rno04740/rno:25372%09red/rno:293508%09red/rno:25636%09red/rno:83686%09red/rno:24400%09red
--------------------
#Term	Database	ID	Input number	Background number	P-Value	Corrected P-Value	Input	Hyperlink
--------------------
#Term	Database	ID	Input number	Background number	P-Value	Corrected P-Value	Input	Hyperlink
--------------------

## Sheet: Table_S5
Table S5 KEGG enrichment of genes involved in SNPs specific to 110×data
##Databases: KEGG PATHWAY
##Statistical test method: hypergeometric test / Fisher's exact test
##FDR correction method: Benjamini and Hochberg
#Term	Database	ID	Input number	Background number	P-Value	Corrected P-Value	Input	Hyperlink
Metabolic pathways	KEGG PATHWAY	rno01100	146	1528	1.00791194057e-10	3.15E-08	Acer2|Mthfd2l|Dnmt3a|Phgdh|Dlst|Large2|Fdft1|Cd38|Nme7|G6pd|Fut4|Ndufab1|Plcd4|Ogdh|Gcnt1|Mthfs|Tecr|Cat|Tph1|Gys2|Mdh2|Cant1|Pde6h|Hsd11b2|Pfas|Papss1|Ptgs2|Ptges2|Extl2|Nudt12|Mgat2|Mgat3|Ggps1|Aacs|Mtap|Cndp1|Atp6v1d|Pck1|Lpin2|Aspa|Kmo|Hprt1|Pde3a|Synj1|Ddc|Man2a2|Dgkg|Echdc1|Carnmt1|Gsr|Mgam|Coasy|Mvd|Kyat1|Xylb|Csgalnact2|Csgalnact1|Aspdh|Dpm3|Ppt2|Nt5c2|Atp6v0a4|C1galt1|Me1|Atp6v1g2|Acadsb…	http://www.genome.jp/kegg-bin/show_pathway?rno01100/rno:363061%09red/rno:291211%09red/rno:444984%09red/rno:25668%09red/rno:25666%09red/rno:26201%09red/rno:353229%09red/rno:316737%09red/rno:306375%09red/rno:117276%09red/rno:94273%09red/rno:24248%09red/rno:361612%09red/rno:24598%09red/rno:116686%09red/rno:29411%09red/rno:116568%09red/rno:308589%09red/rno:502017%09red/rno:100363253%09red/rno:305248%…
Signaling pathways regulating pluripotency of stem cells	KEGG PATHWAY	rno04550	31	141	7.22051776973e-10	1.13E-07	Lif|Igf1|Axin2|Acvr1b|Wnt10b|Ctnnb1|Esx1|Kat6a|Neurog1|Lhx5|Pik3cd|Zfhx3|Mapk13|Fgfr3|Nras|Bmpr1a|Akt3|Pik3r3|Wnt16|Apc2|Fzd10|Fzd5|Fzd6|Fzd9|Rest|Il6st|Jak2|Jak3|Jak1|Apc|Wnt11	http://www.genome.jp/kegg-bin/show_pathway?rno04550/rno:282581%09red/rno:83618%09red/rno:84489%09red/rno:60664%09red/rno:266608%09red/rno:24514%09red/rno:124451%09red/rno:366508%09red/rno:81507%09red/rno:24205%09red/rno:25326%09red/rno:29410%09red/rno:60584%09red/rno:29513%09red/rno:29414%09red/rno:29381%09red/rno:317674%09red/rno:307829%09red/rno:306571%09red/rno:315294%09red/rno:500047%09red/rn…
Pathways in cancer	KEGG PATHWAY	rno05200	64	539	2.37698741319e-08	2.48E-06	Igf1|Camk2g|Axin2|Ralbp1|Ccnd1|Cks2|Wnt10b|Cxcr4|Gnb1|Rock1|Ctnnb1|Il4|Wnt16|Lef1|Il6st|Pik3cd|Dapk1|Il4r|Hdac1|Traf2|Max|Jun|Dcc|Notch2|Gng2|Gna11|Edn1|Hes1|Fgfr3|Bcl2l1|Tgfbr1|Ptk2|Tp53|Stat2|Csf1r|Mmp9|Nras|Akt3|Stk4|Ifngr1|Lamc3|Apc2|Fzd10|Flt3|Flt3lg|Ptgs2|Cebpa|Jag1|Fzd5|Fzd6|Fzd9|Rxra|Rbx1|Hes5|Mgst2|Jak2|Jak3|Jak1|Pik3r3|Apc|Ep300|Polk|Cul1|Wnt11	http://www.genome.jp/kegg-bin/show_pathway?rno05200/rno:282581%09red/rno:24888%09red/rno:60661%09red/rno:84489%09red/rno:498709%09red/rno:266608%09red/rno:24514%09red/rno:362356%09red/rno:306722%09red/rno:171525%09red/rno:24400%09red/rno:366508%09red/rno:81687%09red/rno:295037%09red/rno:24205%09red/rno:287287%09red/rno:25271%09red/rno:24323%09red/rno:60664%09red/rno:25326%09red/rno:29577%09red/rn…
Wnt signaling pathway	KEGG PATHWAY	rno04310	29	162	1.30124902402e-07	1.02E-05	Rspo3|Axin2|Rspo4|Ccnd1|Wnt10b|Camk2g|Rnf43|Ctnnb1|Wnt16|Lef1|Ror1|Porcn|Jun|Sfrp2|Nfatc1|Tp53|Rbx1|Apc2|Vangl1|Fzd10|Prickle1|Prickle2|Fzd5|Fzd6|Fzd9|Apc|Ep300|Cul1|Wnt11	http://www.genome.jp/kegg-bin/show_pathway?rno04310/rno:303412%09red/rno:282581%09red/rno:266608%09red/rno:362356%09red/rno:499918%09red/rno:24205%09red/rno:170915%09red/rno:171140%09red/rno:315259%09red/rno:317368%09red/rno:690366%09red/rno:300084%09red/rno:317674%09red/rno:315294%09red/rno:500047%09red/rno:362550%09red/rno:310552%09red/rno:58919%09red/rno:312563%09red/rno:84353%09red/rno:24516%…
Hippo signaling pathway	KEGG PATHWAY	rno04390	27	157	6.95950092384e-07	3.90E-05	Axin2|Ccnd1|Wnt10b|Ctnnb1|Lef1|Actb|Yap1|Patj|Tgfbr1|Bmpr1a|Stk3|Apc|Apc2|Fzd10|Serpine1|Wtip|Ywhaz|Ppp1cb|Fzd5|Fzd6|Ppp2ca|Fzd9|Scrib|Ywhab|Wnt16|Mob1b|Wnt11	http://www.genome.jp/kegg-bin/show_pathway?rno04390/rno:282581%09red/rno:266608%09red/rno:56011%09red/rno:81507%09red/rno:24617%09red/rno:65189%09red/rno:24672%09red/rno:24205%09red/rno:363014%09red/rno:317674%09red/rno:25594%09red/rno:315294%09red/rno:500047%09red/rno:360920%09red/rno:29591%09red/rno:84353%09red/rno:58919%09red/rno:81822%09red/rno:25578%09red/rno:299611%09red/rno:64512%09red/rno…
PI3K-Akt signaling pathway	KEGG PATHWAY	rno04151	44	349	8.5128771418e-07	3.90E-05	Ywhaz|Igf1|Ntf4|Il4r|Ccnd1|Gnb1|Prkaa2|Chrm2|Il4|Ptk2|Pik3ap1|Bcl2l1|Pck1|Pik3cd|Irs1|Pik3cg|Gng2|Ngfr|Fgfr3|Brca1|Eif4e2|Tp53|Prlr|Csf1r|Rxra|Nras|Rps6|Akt3|Pik3r3|Mcl1|Ppp2r5e|Flt3|Flt1|Flt3lg|Them4|Ddit4|Ppp2ca|Col9a3|Gys2|Jak2|Jak3|Jak1|Ywhab|Lamc3	http://www.genome.jp/kegg-bin/show_pathway?rno04151/rno:362282%09red/rno:24888%09red/rno:24672%09red/rno:84489%09red/rno:60664%09red/rno:363275%09red/rno:24514%09red/rno:25623%09red/rno:140942%09red/rno:366508%09red/rno:29304%09red/rno:287287%09red/rno:25271%09red/rno:24596%09red/rno:25467%09red/rno:299147%09red/rno:298947%09red/rno:54251%09red/rno:307403%09red/rno:311862%09red/rno:29414%09red/rn…
Breast cancer	KEGG PATHWAY	rno05224	26	149	8.72326196086e-07	3.90E-05	Igf1|Axin2|Ccnd1|Pik3cd|Wnt10b|Ctnnb1|Lef1|Brca1|Jun|Notch2|Hes1|Hes5|Tp53|Nras|Akt3|Pik3r3|Wnt16|Apc2|Fzd10|Fzd5|Fzd6|Fzd9|Apc|Jag1|Polk|Wnt11	http://www.genome.jp/kegg-bin/show_pathway?rno05224/rno:282581%09red/rno:60664%09red/rno:266608%09red/rno:24516%09red/rno:171525%09red/rno:366508%09red/rno:24205%09red/rno:29577%09red/rno:29414%09red/rno:79225%09red/rno:317674%09red/rno:497672%09red/rno:29146%09red/rno:315294%09red/rno:29492%09red/rno:500047%09red/rno:58919%09red/rno:84353%09red/rno:24605%09red/rno:24482%09red/rno:299611%09red/rn…
Jak-STAT signaling pathway	KEGG PATHWAY	rno04630	26	155	1.67367286166e-06	6.55E-05	Socs4|Lif|Il4r|Ccnd1|Il11|Pias2|Pias3|Il4|Pias4|Bcl2l1|Cntf|Ifnlr1|Pik3cd|Lepr|Stat2|Prlr|Stam2|Akt3|Pik3r3|Mcl1|Il6st|Jak2|Jak3|Jak1|Ep300|Ifngr1	http://www.genome.jp/kegg-bin/show_pathway?rno04630/rno:24888%09red/rno:60664%09red/rno:83614%09red/rno:25707%09red/rno:24514%09red/rno:24536%09red/rno:287287%09red/rno:25326%09red/rno:170915%09red/rno:60584%09red/rno:29414%09red/rno:362628%09red/rno:116465%09red/rno:24684%09red/rno:58919%09red/rno:171040%09red/rno:25205%09red/rno:366508%09red/rno:83422%09red/rno:84598%09red/rno:311030%09red/rno:…
Human papillomavirus infection	KEGG PATHWAY	rno05165	43	360	3.9535423667e-06	0.000137495	Atp6v1d|Atp6v1a|Axin2|Ccnd1|Rbpj|Apc|Ctnnb1|Wnt16|Rbl1|Hdac1|Scrib|Maml3|Pik3cd|Notch2|Hes1|Hes2|Patj|Hes5|Ptk2|Tp53|Stat2|Ccna1|Nras|Akt3|Pik3r3|Ppp2r5e|Apc2|Fzd10|Ptgs2|Jag1|Fzd5|Fzd6|Ppp2ca|Fzd9|Col9a3|Wnt10b|Atp6v0a4|Atp6v1g2|Jak1|Lamc3|Ep300|Wnt11|Pkm	http://www.genome.jp/kegg-bin/show_pathway?rno05165/rno:282581%09red/rno:24672%09red/rno:60664%09red/rno:266608%09red/rno:299159%09red/rno:310405%09red/rno:679028%09red/rno:295052%09red/rno:366508%09red/rno:680111%09red/rno:24205%09red/rno:29577%09red/rno:299147%09red/rno:311862%09red/rno:685232%09red/rno:368044%09red/rno:500047%09red/rno:79225%09red/rno:317674%09red/rno:29414%09red/rno:362285%09…
Proteoglycans in cancer	KEGG PATHWAY	rno05205	30	208	4.40054951891e-06	0.000137737	Igf1|Ccnd1|Wnt10b|Camk2g|Rock1|Ctnnb1|Actb|Iqgap1|Vav1|Vav3|Pik3cd|Mmp9|Ptk2|Tp53|Mapk13|Nras|Rps6|Akt3|Pik3r3|Ppp1cb|Fzd10|Timp3|Fzd5|Fzd6|Fzd9|Ezr|Ank2|Cd44|Wnt16|Wnt11	http://www.genome.jp/kegg-bin/show_pathway?rno05205/rno:282581%09red/rno:60664%09red/rno:361598%09red/rno:266608%09red/rno:362036%09red/rno:25156%09red/rno:366508%09red/rno:29304%09red/rno:81687%09red/rno:25406%09red/rno:171140%09red/rno:29513%09red/rno:29414%09red/rno:81762%09red/rno:54319%09red/rno:317674%09red/rno:25594%09red/rno:315294%09red/rno:500047%09red/rno:25614%09red/rno:58919%09red/rn…
Hepatocellular carcinoma	KEGG PATHWAY	rno05225	27	180	6.87051593118e-06	0.00018817	Axin2|Ccnd1|Wnt10b|Ctnnb1|Actb|Lef1|Smarcc2|Smarcc1|Pik3cd|Smarce1|Smarca2|Bcl2l1|Tgfbr1|Tp53|Nras|Akt3|Pik3r3|Wnt16|Apc2|Fzd10|Fzd5|Fzd6|Fzd9|Mgst2|Apc|Polk|Wnt11	http://www.genome.jp/kegg-bin/show_pathway?rno05225/rno:282581%09red/rno:24888%09red/rno:60664%09red/rno:303518%09red/rno:266608%09red/rno:171525%09red/rno:366508%09red/rno:295037%09red/rno:24205%09red/rno:685179%09red/rno:301020%09red/rno:29414%09red/rno:361745%09red/rno:317674%09red/rno:315294%09red/rno:500047%09red/rno:29591%09red/rno:84353%09red/rno:58919%09red/rno:81822%09red/rno:24605%09red…
mTOR signaling pathway	KEGG PATHWAY	rno04150	25	159	7.21419085647e-06	0.00018817	Atp6v1d|Igf1|Atp6v1a|Wnt10b|Prkaa2|Clip1|Pik3cd|Irs1|Nprl3|Eif4e2|Cab39|Nras|Rps6|Akt3|Pik3r3|Fzd10|Lamtor3|Ddit4|Fzd5|Fzd6|Fzd9|Prr5|Atp6v1g2|Wnt16|Wnt11	http://www.genome.jp/kegg-bin/show_pathway?rno04150/rno:282581%09red/rno:60664%09red/rno:363275%09red/rno:299159%09red/rno:140942%09red/rno:24605%09red/rno:29304%09red/rno:301574%09red/rno:65201%09red/rno:25467%09red/rno:29414%09red/rno:266608%09red/rno:317674%09red/rno:368044%09red/rno:315294%09red/rno:500047%09red/rno:366508%09red/rno:362045%09red/rno:24482%09red/rno:64512%09red/rno:685232%09re…
Transcriptional misregulation in cancer	KEGG PATHWAY	rno05202	27	184	9.81556353385e-06	0.000236329	Igf1|Etv1|Hdac1|Etv5|Max|Flt3|Nfkbiz|Ngfr|Mmp9|Ccnt2|Bcl2l1|Ptk2|Tp53|Fus|Ccna1|Jmjd1c|Csf1r|Per2|Dot1l|Ewsr1|Flt1|Cebpb|Cebpa|Rxra|Bcl11b|Wnt16|Polk	http://www.genome.jp/kegg-bin/show_pathway?rno05202/rno:24888%09red/rno:60661%09red/rno:171525%09red/rno:63840%09red/rno:295052%09red/rno:81687%09red/rno:303828%09red/rno:25271%09red/rno:289752%09red/rno:362831%09red/rno:54251%09red/rno:307403%09red/rno:314423%09red/rno:500047%09red/rno:25614%09red/rno:24253%09red/rno:171120%09red/rno:297893%09red/rno:24482%09red/rno:24596%09red/rno:24252%09red/r…
AMPK signaling pathway	KEGG PATHWAY	rno04152	21	127	1.95011920728e-05	0.000416266	Eef2k|Cab39|Igf1|Pck1|Elavl1|Pfkfb4|Ccna1|Ccnd1|Gys2|Pfkfb3|Pfkfb2|Pik3cd|Irs1|Ppargc1a|Ppp2ca|Akt3|Pik3r3|Prkab2|Ppp2r5e|Lepr|Prkaa2	http://www.genome.jp/kegg-bin/show_pathway?rno04152/rno:24640%09red/rno:362282%09red/rno:301574%09red/rno:24482%09red/rno:60664%09red/rno:299147%09red/rno:25467%09red/rno:24536%09red/rno:24672%09red/rno:58919%09red/rno:117276%09red/rno:54283%09red/rno:25623%09red/rno:64562%09red/rno:295052%09red/rno:78975%09red/rno:29414%09red/rno:83516%09red/rno:363854%09red/rno:366508%09red/rno:25435%09red
Tight junction	KEGG PATHWAY	rno04530	25	170	1.99488496988e-05	0.000416266	Synpo|Ccnd1|Afdn|Rock1|Amotl2|Actb|Tuba1b|Jun|Map2k7|Patj|Rab8b|Myh13|Prkab2|Map3k1|Nedd4|Prkaa2|Cldn2|Cldn5|Pcna|Ppp2ca|Cldn20|Ezr|Scrib|Wasl|F11r	http://www.genome.jp/kegg-bin/show_pathway?rno04530/rno:25489%09red/rno:680178%09red/rno:116479%09red/rno:24516%09red/rno:266688%09red/rno:60324%09red/rno:24672%09red/rno:500929%09red/rno:362938%09red/rno:64562%09red/rno:81762%09red/rno:363855%09red/rno:54319%09red/rno:25737%09red/rno:26955%09red/rno:58919%09red/rno:81822%09red/rno:116667%09red/rno:29605%09red/rno:78975%09red/rno:65131%09red/rno:…
Gastric cancer	KEGG PATHWAY	rno05226	23	151	2.57980347308e-05	0.000504674	Axin2|Ccnd1|Wnt10b|Ctnnb1|Abcb1|Lef1|Pik3cd|Tgfbr1|Tp53|Muc2|Nras|Akt3|Pik3r3|Wnt16|Apc2|Fzd10|Fzd5|Fzd6|Fzd9|Rxra|Apc|Polk|Wnt11	http://www.genome.jp/kegg-bin/show_pathway?rno05226/rno:282581%09red/rno:60664%09red/rno:266608%09red/rno:24572%09red/rno:171525%09red/rno:24605%09red/rno:24205%09red/rno:25271%09red/rno:29414%09red/rno:317674%09red/rno:24646%09red/rno:315294%09red/rno:500047%09red/rno:29591%09red/rno:84353%09red/rno:58919%09red/rno:366508%09red/rno:299611%09red/rno:64512%09red/rno:161452%09red/rno:24842%09red/rn…
Basal cell carcinoma	KEGG PATHWAY	rno05217	14	63	2.93090100858e-05	0.000539631	Tp53|Axin2|Fzd6|Fzd9|Wnt10b|Ctnnb1|Wnt16|Apc2|Apc|Lef1|Polk|Fzd10|Wnt11|Fzd5	http://www.genome.jp/kegg-bin/show_pathway?rno05217/rno:282581%09red/rno:299611%09red/rno:64512%09red/rno:315294%09red/rno:266608%09red/rno:161452%09red/rno:24842%09red/rno:171525%09red/rno:29134%09red/rno:84353%09red/rno:500047%09red/rno:140584%09red/rno:24205%09red/rno:317674%09red
Protein processing in endoplasmic reticulum	KEGG PATHWAY	rno04141	23	164	8.05093025732e-05	0.00139997	Ube4b|Erp29|Rrbp1|Nploc4|Hspa2|Traf2|Ube2d4|Dnajb12|Ssr3|Map2k7|Sec24c|Sec24b|Hyou1|Edem1|Sec63|Ube2g2|Sec61a2|Dnaja1|Dnajc5|Lman1|Rbx1|Cul1|Canx	http://www.genome.jp/kegg-bin/show_pathway?rno04141/rno:192235%09red/rno:309858%09red/rno:117030%09red/rno:362356%09red/rno:81784%09red/rno:24472%09red/rno:298652%09red/rno:65028%09red/rno:311483%09red/rno:29144%09red/rno:79130%09red/rno:295461%09red/rno:311786%09red/rno:300084%09red/rno:361273%09red/rno:297504%09red/rno:294513%09red/rno:363855%09red/rno:79435%09red/rno:294331%09red/rno:116666%09…
Calcium signaling pathway	KEGG PATHWAY	rno04020	26	200	8.88837281286e-05	0.00140342	Nos1|Adora2a|Camk2g|Cacna1f|P2rx4|Hrc|P2rx6|Cd38|Lhcgr|Atp2a1|Plcd4|Grin2c|Grin2a|Gna11|Avpr1a|Casq2|Cxcr4|Slc8a1|Sphk2|Chrm2|Slc25a5|Slc25a4|Itpkc|Itpkb|Atp2b1|Grm1	http://www.genome.jp/kegg-bin/show_pathway?rno04020/rno:25668%09red/rno:85333%09red/rno:24414%09red/rno:24411%09red/rno:308451%09red/rno:292905%09red/rno:25369%09red/rno:25176%09red/rno:29659%09red/rno:114493%09red/rno:24598%09red/rno:29598%09red/rno:24409%09red/rno:29209%09red/rno:308589%09red/rno:81645%09red/rno:81662%09red/rno:171140%09red/rno:116601%09red/rno:140693%09red/rno:25041%09red/rno:…
cAMP signaling pathway	KEGG PATHWAY	rno04024	27	212	8.96755366362e-05	0.00140342	Adora2a|Pik3cd|Camk2g|Pde3a|Rock1|Cacna1f|Afdn|Atp2a1|Vav1|Vav3|Jun|Grin2c|Grin2a|Ffar2|Nfatc1|Npy1r|Oxt|Edn1|Akt3|Pik3r3|Nppa|Ppp1cb|Gria1|Chrm2|Atp2b1|Ep300|Pde10a	http://www.genome.jp/kegg-bin/show_pathway?rno04024/rno:100361818%09red/rno:60664%09red/rno:24411%09red/rno:29598%09red/rno:24516%09red/rno:25156%09red/rno:366508%09red/rno:25504%09red/rno:114493%09red/rno:24323%09red/rno:170915%09red/rno:24409%09red/rno:29414%09red/rno:81762%09red/rno:63885%09red/rno:81645%09red/rno:25594%09red/rno:171140%09red/rno:26955%09red/rno:116601%09red/rno:295378%09red/r…
MAPK signaling pathway	KEGG PATHWAY	rno04010	34	300	9.86868449381e-05	0.0014709	Igf1|Ntf4|Cacna1f|Map3k13|Dusp8|Nf1|Il1rap|Dusp4|Hspa2|Traf2|Max|Jun|Flt3|Map2k7|Ngfr|Mapk13|Lamtor3|Fgfr3|Nfatc1|Tgfbr1|Tp53|Csf1r|Map3k1|Nras|Map4k3|Akt3|Stk4|Ecsit|Pla2g4c|Map3k20|Pla2g4e|Flt1|Stk3|Flt3lg	http://www.genome.jp/kegg-bin/show_pathway?rno04010/rno:60661%09red/rno:84489%09red/rno:24516%09red/rno:303823%09red/rno:24472%09red/rno:362045%09red/rno:114493%09red/rno:65189%09red/rno:24592%09red/rno:24596%09red/rno:25466%09red/rno:54251%09red/rno:307403%09red/rno:60587%09red/rno:29513%09red/rno:29414%09red/rno:363855%09red/rno:311786%09red/rno:25730%09red/rno:29591%09red/rno:296091%09red/rno:…
Longevity regulating pathway - multiple species	KEGG PATHWAY	rno04213	13	63	0.000107714	0.00153248	Hdac1|Hspa2|Igf1|Prkab2|Prkaa2|Pik3cd|Eif4ebp2|Nras|Irs1|Cat|Akt3|Pik3r3|Atg5	http://www.genome.jp/kegg-bin/show_pathway?rno04213/rno:24482%09red/rno:60664%09red/rno:365601%09red/rno:25467%09red/rno:361845%09red/rno:78975%09red/rno:64562%09red/rno:24472%09red/rno:29414%09red/rno:366508%09red/rno:24605%09red/rno:24248%09red/rno:297893%09red
TNF signaling pathway	KEGG PATHWAY	rno04668	18	114	0.000125511	0.00170804	Cebpb|Lif|Itch|Ptgs2|Sele|Cx3cl1|Mmp9|Jun|Traf2|Cflar|Akt3|Pik3r3|Mlkl|Mapk13|Edn1|Map2k7|Jag1|Pik3cd	http://www.genome.jp/kegg-bin/show_pathway?rno04668/rno:311567%09red/rno:311786%09red/rno:24323%09red/rno:29146%09red/rno:60664%09red/rno:25544%09red/rno:24516%09red/rno:24253%09red/rno:690743%09red/rno:60584%09red/rno:29513%09red/rno:29527%09red/rno:29414%09red/rno:366508%09red/rno:117279%09red/rno:363855%09red/rno:81687%09red/rno:89808%09red
Leukocyte transendothelial migration	KEGG PATHWAY	rno04670	18	115	0.000138375	0.00180464	Afdn|Ptk2|Cldn2|Mmp9|Vav1|Vav3|Cldn20|Pik3cd|Rock1|Ezr|Cldn5|Ctnnb1|Pik3r3|Cxcr4|Itgal|Actb|Mapk13|F11r	http://www.genome.jp/kegg-bin/show_pathway?rno04670/rno:26955%09red/rno:60664%09red/rno:680178%09red/rno:81822%09red/rno:25614%09red/rno:116479%09red/rno:295378%09red/rno:366508%09red/rno:84353%09red/rno:29513%09red/rno:25156%09red/rno:60628%09red/rno:308995%09red/rno:81762%09red/rno:65131%09red/rno:81687%09red/rno:300920%09red/rno:54319%09red
Hepatitis B	KEGG PATHWAY	rno05161	22	160	0.000146888	0.00183903	Pik3cd|Mapk13|Jun|Ywhaz|Map2k7|Mmp9|Nfatc1|Tgfbr1|Tp53|Stat2|Ccna1|Map3k1|Nras|Akt3|Pik3r3|Pcna|Ddx58|Jak2|Jak3|Jak1|Ywhab|Ep300	http://www.genome.jp/kegg-bin/show_pathway?rno05161/rno:60664%09red/rno:24514%09red/rno:24516%09red/rno:297989%09red/rno:295052%09red/rno:56011%09red/rno:24605%09red/rno:81687%09red/rno:25326%09red/rno:170915%09red/rno:29513%09red/rno:116667%09red/rno:29414%09red/rno:363855%09red/rno:25737%09red/rno:29591%09red/rno:100361818%09red/rno:366508%09red/rno:84598%09red/rno:25578%09red/rno:24842%09red/r…
Yersinia infection	KEGG PATHWAY	rno05135	19	128	0.000169481	0.00204029	Nfatc1|Traf2|Ptk2|Wasf2|Skap2|Pik3cd|Vav3|Jun|Rock1|Lcp2|Vav1|Akt3|Map2k7|Wasl|Mapk13|Wipf3|Pik3r3|Actb|Lck	http://www.genome.jp/kegg-bin/show_pathway?rno05135/rno:311786%09red/rno:100361818%09red/rno:60664%09red/rno:366508%09red/rno:25614%09red/rno:259242%09red/rno:24516%09red/rno:295378%09red/rno:155918%09red/rno:682507%09red/rno:29513%09red/rno:25156%09red/rno:29414%09red/rno:81822%09red/rno:81762%09red/rno:363855%09red/rno:155183%09red/rno:313050%09red/rno:313024%09red
Endometrial cancer	KEGG PATHWAY	rno05213	12	58	0.00019205	0.00222636	Tp53|Axin2|Ccnd1|Pik3cd|Nras|Ctnnb1|Akt3|Pik3r3|Apc2|Apc|Lef1|Polk	http://www.genome.jp/kegg-bin/show_pathway?rno05213/rno:299611%09red/rno:60664%09red/rno:161452%09red/rno:24842%09red/rno:58919%09red/rno:171525%09red/rno:29134%09red/rno:84353%09red/rno:29414%09red/rno:366508%09red/rno:24605%09red/rno:24205%09red
Endocytosis	KEGG PATHWAY	rno04144	31	275	0.00021294	0.00232394	Rab11fip1|Iqsec1|Wipf3|Iqsec2|Hspa2|Rab5a|Itch|Arpc1b|Ap2m1|Eps15l1|Cyth1|Cyth3|Sh3gl1|Fgfr3|Tgfbr1|Ehd4|Arap2|Rab11fip5|Cblb|Stam2|Nedd4|Pdcd6ip|Ist1|Cxcr4|Capza2|Spg21|Rab4a|Grk3|Wasl|Arfgef2|Mvb12b	http://www.genome.jp/kegg-bin/show_pathway?rno04144/rno:25489%09red/rno:84489%09red/rno:493810%09red/rno:362118%09red/rno:307833%09red/rno:300791%09red/rno:171136%09red/rno:24472%09red/rno:311567%09red/rno:498650%09red/rno:685244%09red/rno:259242%09red/rno:682507%09red/rno:81922%09red/rno:192204%09red/rno:116563%09red/rno:501083%09red/rno:312502%09red/rno:361120%09red/rno:296380%09red/rno:29591%0…
Colorectal cancer	KEGG PATHWAY	rno05210	15	88	0.000215317	0.00232394	Tgfbr1|Tp53|Axin2|Ccnd1|Jun|Nras|Dcc|Ctnnb1|Akt3|Pik3r3|Pik3cd|Apc2|Apc|Lef1|Polk	http://www.genome.jp/kegg-bin/show_pathway?rno05210/rno:171525%09red/rno:299611%09red/rno:60664%09red/rno:25311%09red/rno:161452%09red/rno:24842%09red/rno:29591%09red/rno:58919%09red/rno:29134%09red/rno:84353%09red/rno:24516%09red/rno:29414%09red/rno:366508%09red/rno:24605%09red/rno:24205%09red
Oxytocin signaling pathway	KEGG PATHWAY	rno04921	21	157	0.000287669	0.00300135	Cd38|Nfatc1|Prkab2|Kcnj5|Ptgs2|Oxt|Jun|Camk2g|Nras|Rock1|Cacna1f|Pik3cg|Ccnd1|Prkaa2|Kcnj2|Eef2k|Pla2g4c|Ppp1cb|Actb|Pla2g4e|Nppa	http://www.genome.jp/kegg-bin/show_pathway?rno04921/rno:25435%09red/rno:29712%09red/rno:25668%09red/rno:171140%09red/rno:78975%09red/rno:25594%09red/rno:298947%09red/rno:691810%09red/rno:24516%09red/rno:81762%09red/rno:296091%09red/rno:64562%09red/rno:58919%09red/rno:100361818%09red/rno:81822%09red/rno:25504%09red/rno:24605%09red/rno:29713%09red/rno:114493%09red/rno:24602%09red/rno:29527%09red
Adherens junction	KEGG PATHWAY	rno04520	13	73	0.000383851	0.00387566	Lmo7|Tgfbr1|Farp2|Wasf2|Afdn|Iqgap1|Ctnnb1|Wasl|Sorbs1|Lef1|Ep300|Actb|Yes1	http://www.genome.jp/kegg-bin/show_pathway?rno04520/rno:361084%09red/rno:686098%09red/rno:361598%09red/rno:170915%09red/rno:26955%09red/rno:316639%09red/rno:24884%09red/rno:84353%09red/rno:29591%09red/rno:81822%09red/rno:682507%09red/rno:161452%09red/rno:313024%09red
Th1 and Th2 cell differentiation	KEGG PATHWAY	rno04658	15	94	0.000403194	0.00394374	Nfatc1|Il4r|Rbpj|Jak1|Jun|Notch2|Cd4|Il4|Jak2|Ifngr1|Mapk13|Maml3|Jag1|Lck|Jak3	http://www.genome.jp/kegg-bin/show_pathway?rno04658/rno:24932%09red/rno:29146%09red/rno:25326%09red/rno:29492%09red/rno:24514%09red/rno:24516%09red/rno:313050%09red/rno:310405%09red/rno:679028%09red/rno:29513%09red/rno:84598%09red/rno:100361818%09red/rno:25084%09red/rno:116465%09red/rno:287287%09red
Apelin signaling pathway	KEGG PATHWAY	rno04371	19	141	0.00050446	0.004644	Sphk2|Tgfbr1|Jag1|Prkab2|Hdac4|Nos1|Ccnd1|Gnb1|Nras|Ppargc1a|Pik3cg|Rps6|Akt3|Gng2|Apln|Slc8a1|Pik3c3|Serpine1|Prkaa2	http://www.genome.jp/kegg-bin/show_pathway?rno04371/rno:58812%09red/rno:78975%09red/rno:29146%09red/rno:80850%09red/rno:24598%09red/rno:29715%09red/rno:363287%09red/rno:298947%09red/rno:29591%09red/rno:24400%09red/rno:64562%09red/rno:308589%09red/rno:58919%09red/rno:29414%09red/rno:83516%09red/rno:65052%09red/rno:24605%09red/rno:29304%09red/rno:24617%09red
Ubiquitin mediated proteolysis	KEGG PATHWAY	rno04120	19	141	0.00050446	0.004644	Brca1|Cblb|Itch|Ube2ql1|Ube3c|Ube2d4|Map3k1|Nedd4|Anapc10|Cul4a|Pias2|Pias3|Ube2g2|Pias4|Rbx1|Ube4b|Cul1|Ube2w|Cul3	http://www.genome.jp/kegg-bin/show_pathway?rno04120/rno:497672%09red/rno:25489%09red/rno:362294%09red/rno:679949%09red/rno:83614%09red/rno:362827%09red/rno:361389%09red/rno:361181%09red/rno:362356%09red/rno:294331%09red/rno:301555%09red/rno:171136%09red/rno:79435%09red/rno:298652%09red/rno:100909445%09red/rno:311567%09red/rno:300084%09red/rno:83422%09red/rno:116667%09red
T cell receptor signaling pathway	KEGG PATHWAY	rno04660	16	108	0.000546493	0.00480336	Pik3cd|Nfatc1|Vav1|Cblb|Ptprc|Jun|Vav3|Nras|Lcp2|Cd4|Il4|Akt3|Map2k7|Mapk13|Pik3r3|Lck	http://www.genome.jp/kegg-bin/show_pathway?rno04660/rno:24932%09red/rno:29414%09red/rno:60664%09red/rno:171136%09red/rno:366508%09red/rno:24516%09red/rno:295378%09red/rno:155918%09red/rno:29513%09red/rno:25156%09red/rno:100361818%09red/rno:24605%09red/rno:363855%09red/rno:313050%09red/rno:24699%09red/rno:287287%09red
Neuroactive ligand-receptor interaction	KEGG PATHWAY	rno04080	36	361	0.00059349	0.00480336	Adora2a|Npy1r|Ptgdr|Gnrhr|Sctr|Gabrb3|P2rx4|Mc4r|P2rx6|Pyy|Grid2|Pth2r|Lepr|Grin2c|Grin2a|Edn1|Apln|Kiss1r|Nr3c1|Avpr1a|Lhcgr|Oxt|Gabrr1|Gabre|Gabra2|Cnr1|Prlr|Pdyn|S1pr3|Gria1|Chrm2|Hrh4|Chrng|F2rl1|Grm7|Grm1	http://www.genome.jp/kegg-bin/show_pathway?rno04080/rno:58812%09red/rno:24922%09red/rno:24414%09red/rno:24411%09red/rno:24413%09red/rno:29659%09red/rno:24536%09red/rno:25369%09red/rno:25504%09red/rno:116677%09red/rno:81779%09red/rno:24323%09red/rno:63889%09red/rno:81668%09red/rno:29694%09red/rno:81645%09red/rno:24684%09red/rno:306792%09red/rno:24409%09red/rno:170704%09red/rno:50592%09red/rno:2575…
Th17 cell differentiation	KEGG PATHWAY	rno04659	16	109	0.000597717	0.00480336	Nfatc1|Tgfbr1|Il4r|Il17f|Il1rap|Jun|Rxra|Il6st|Cd4|Il4|Jak2|Ifngr1|Mapk13|Jak1|Lck|Jak3	http://www.genome.jp/kegg-bin/show_pathway?rno04659/rno:25271%09red/rno:24932%09red/rno:100361818%09red/rno:25326%09red/rno:25466%09red/rno:24514%09red/rno:29591%09red/rno:313050%09red/rno:29513%09red/rno:24516%09red/rno:25205%09red/rno:301291%09red/rno:84598%09red/rno:25084%09red/rno:116465%09red/rno:287287%09red
Retrograde endocannabinoid signaling	KEGG PATHWAY	rno04723	20	155	0.000598501	0.00480336	Ndufab1|Dagla|Faah|Kcnj5|Ptgs2|Gabrr1|Gria1|Ndufb3|Cacna1f|Grm1|Gabre|Gng2|ND4|Mapk13|ND1|Cnr1|Gnb1|Gabrb3|Rims1|Gabra2	http://www.genome.jp/kegg-bin/show_pathway?rno04723/rno:26193%09red/rno:26201%09red/rno:84556%09red/rno:29347%09red/rno:24922%09red/rno:24414%09red/rno:80850%09red/rno:65191%09red/rno:24400%09red/rno:25248%09red/rno:289606%09red/rno:50592%09red/rno:309207%09red/rno:293453%09red/rno:29513%09red/rno:29527%09red/rno:301427%09red/rno:29694%09red/rno:29713%09red/rno:114493%09red
Hepatitis C	KEGG PATHWAY	rno05160	20	155	0.000598501	0.00480336	Ywhaz|Ddx58|Tp53|Stat2|Psme3|Ccnd1|Ppp2ca|Cldn20|Nras|Traf2|Rxra|Ctnnb1|Cflar|Akt3|Pik3r3|Pik3cd|Ywhab|Cldn2|Cldn5|Jak1	http://www.genome.jp/kegg-bin/show_pathway?rno05160/rno:297989%09red/rno:25578%09red/rno:25271%09red/rno:60664%09red/rno:680178%09red/rno:24672%09red/rno:24842%09red/rno:58919%09red/rno:300920%09red/rno:287716%09red/rno:84353%09red/rno:65131%09red/rno:56011%09red/rno:29414%09red/rno:366508%09red/rno:117279%09red/rno:24605%09red/rno:311786%09red/rno:288774%09red/rno:84598%09red
Thyroid hormone signaling pathway	KEGG PATHWAY	rno04919	17	121	0.000639874	0.00500701	Hdac1|Tp53|Atp2a1|Ccnd1|Pik3cd|Pfkfb2|Nras|Rxra|Notch2|Ctnnb1|Plcd4|Akt3|Med14|Med4|Pik3r3|Actb|Ep300	http://www.genome.jp/kegg-bin/show_pathway?rno04919/rno:24640%09red/rno:25271%09red/rno:60664%09red/rno:29492%09red/rno:24842%09red/rno:170915%09red/rno:317343%09red/rno:116601%09red/rno:366508%09red/rno:84353%09red/rno:58919%09red/rno:29414%09red/rno:81822%09red/rno:140693%09red/rno:24605%09red/rno:306030%09red/rno:297893%09red
Longevity regulating pathway	KEGG PATHWAY	rno04211	14	89	0.000704008	0.0053745	Igf1|Tp53|Eif4e2|Prkaa2|Pik3cd|Nras|Irs1|Cat|Akt3|Pik3r3|Atg5|Prkab2|Atg13|Ppargc1a	http://www.genome.jp/kegg-bin/show_pathway?rno04211/rno:64562%09red/rno:24482%09red/rno:60664%09red/rno:365601%09red/rno:25467%09red/rno:363275%09red/rno:24842%09red/rno:78975%09red/rno:83516%09red/rno:362164%09red/rno:29414%09red/rno:366508%09red/rno:24605%09red/rno:24248%09red
FoxO signaling pathway	KEGG PATHWAY	rno04068	18	134	0.000723072	0.00538861	Tgfbr1|Igf1|Pck1|Ccnd1|Pik3cd|Prkab2|Nras|Irs1|Cat|Akt3|Stk4|Mapk13|Prkaa2|Pik3r3|Homer3|Ep300|Grm1|Setd7	http://www.genome.jp/kegg-bin/show_pathway?rno04068/rno:362282%09red/rno:24482%09red/rno:60664%09red/rno:689954%09red/rno:25467%09red/rno:78975%09red/rno:170915%09red/rno:29548%09red/rno:29591%09red/rno:64562%09red/rno:29513%09red/rno:58919%09red/rno:29414%09red/rno:366508%09red/rno:311622%09red/rno:24605%09red/rno:24248%09red/rno:24414%09red
Fc epsilon RI signaling pathway	KEGG PATHWAY	rno04664	12	69	0.000764549	0.0055652	Vav1|Pik3cd|Vav3|Nras|Lcp2|Il4|Akt3|Map2k7|Mapk13|Pla2g4c|Pik3r3|Pla2g4e	http://www.genome.jp/kegg-bin/show_pathway?rno04664/rno:691810%09red/rno:60664%09red/rno:366508%09red/rno:296091%09red/rno:295378%09red/rno:155918%09red/rno:29513%09red/rno:25156%09red/rno:29414%09red/rno:363855%09red/rno:24605%09red/rno:287287%09red
AGE-RAGE signaling pathway in diabetic complications	KEGG PATHWAY	rno04933	15	103	0.000939336	0.00668209	Pik3cd|Nfatc1|Tgfbr1|Sele|Diaph1|Ccnd1|Jun|Nras|Plcd4|Akt3|Jak2|Mapk13|Edn1|Pik3r3|Serpine1	http://www.genome.jp/kegg-bin/show_pathway?rno04933/rno:24323%09red/rno:100361818%09red/rno:60664%09red/rno:25544%09red/rno:307483%09red/rno:24514%09red/rno:29591%09red/rno:58919%09red/rno:29513%09red/rno:24516%09red/rno:29414%09red/rno:366508%09red/rno:140693%09red/rno:24605%09red/rno:24617%09red
Ras signaling pathway	KEGG PATHWAY	rno04014	26	238	0.00100215	0.00690941	Igf1|Ntf4|Ralbp1|Afdn|Gnb1|Nf1|Bcl2l1|Rab5a|Pik3cd|Grin2a|Gng2|Ngfr|Fgfr3|Brap|Csf1r|Nras|Pla2g2a|Akt3|Stk4|Pla2g4c|Flt3|Pla2g4e|Flt1|Flt3lg|Pla2g12a|Pik3r3	http://www.genome.jp/kegg-bin/show_pathway?rno04014/rno:24888%09red/rno:84489%09red/rno:60664%09red/rno:24605%09red/rno:362039%09red/rno:24592%09red/rno:24596%09red/rno:80850%09red/rno:54251%09red/rno:307403%09red/rno:29414%09red/rno:29692%09red/rno:25730%09red/rno:24409%09red/rno:26955%09red/rno:24400%09red/rno:687346%09red/rno:296091%09red/rno:103691134%09red/rno:311622%09red/rno:366508%09red/r…
One carbon pool by folate	KEGG PATHWAY	rno00670	6	18	0.00102971	0.00690941	Mthfd2l|Dhfr|Mthfs|Tyms|Aldh1l2|Amt	http://www.genome.jp/kegg-bin/show_pathway?rno00670/rno:24312%09red/rno:306586%09red/rno:299699%09red/rno:300886%09red/rno:29261%09red/rno:305248%09red
Cell cycle	KEGG PATHWAY	rno04110	17	127	0.00103751	0.00690941	Pcna|Hdac1|Tp53|Rbl1|Ccna1|Ccnd1|Cdc25a|Cdc14b|Pkmyt1|Anapc10|Sfn|Mcm4|Ywhaz|Ywhab|Rbx1|Ep300|Cul1	http://www.genome.jp/kegg-bin/show_pathway?rno04110/rno:25578%09red/rno:25737%09red/rno:361195%09red/rno:361389%09red/rno:171102%09red/rno:170915%09red/rno:24842%09red/rno:362356%09red/rno:29728%09red/rno:56011%09red/rno:295052%09red/rno:58919%09red/rno:680111%09red/rno:313017%09red/rno:300084%09red/rno:287101%09red/rno:297893%09red
HIF-1 signaling pathway	KEGG PATHWAY	rno04066	16	116	0.00108479	0.00707376	Igf1|Eif4e2|Pfkfb3|Camk2g|Pik3cd|Ep300|Rps6|Akt3|Pik3r3|Ifngr1|Edn1|Rbx1|Flt1|Serpine1|Nppa|Pgk1	http://www.genome.jp/kegg-bin/show_pathway?rno04066/rno:24482%09red/rno:60664%09red/rno:171140%09red/rno:363275%09red/rno:170915%09red/rno:300084%09red/rno:54251%09red/rno:24323%09red/rno:24602%09red/rno:29414%09red/rno:366508%09red/rno:117276%09red/rno:24644%09red/rno:29304%09red/rno:24617%09red/rno:116465%09red
Human T-cell leukemia virus 1 infection	KEGG PATHWAY	rno05166	27	255	0.00123467	0.00774855	Ccnd1|Pik3cd|Bcl2l1|Jun|Cd4|Nfya|Itgal|Ranbp1|Lck|Ranbp3|Nfatc1|Tgfbr1|Tp53|Ccna1|Map3k1|Nras|Tln2|Akt3|Pik3r3|Xpo1|Anapc10|Slc25a5|Slc25a4|Jak3|Jak1|Ep300|Canx	http://www.genome.jp/kegg-bin/show_pathway?rno05166/rno:24888%09red/rno:360739%09red/rno:60664%09red/rno:85252%09red/rno:24516%09red/rno:313050%09red/rno:295052%09red/rno:366508%09red/rno:25176%09red/rno:501281%09red/rno:85333%09red/rno:25326%09red/rno:170915%09red/rno:29144%09red/rno:84598%09red/rno:29414%09red/rno:308995%09red/rno:315776%09red/rno:24932%09red/rno:29591%09red/rno:58919%09red/rno…
Small cell lung cancer	KEGG PATHWAY	rno05222	14	95	0.00123779	0.00774855	Bcl2l1|Ptgs2|Traf2|Ptk2|Tp53|Ccnd1|Cks2|Pik3cd|Rxra|Akt3|Pik3r3|Max|Lamc3|Polk	http://www.genome.jp/kegg-bin/show_pathway?rno05222/rno:24888%09red/rno:60661%09red/rno:60664%09red/rno:498709%09red/rno:24842%09red/rno:25614%09red/rno:58919%09red/rno:171525%09red/rno:311862%09red/rno:25271%09red/rno:29527%09red/rno:29414%09red/rno:366508%09red/rno:311786%09red
Acute myeloid leukemia	KEGG PATHWAY	rno05221	11	66	0.00169183	0.0103335	Cebpa|Ccna1|Ccnd1|Pik3cd|Nras|Per2|Akt3|Pik3r3|Csf1r|Lef1|Flt3	http://www.genome.jp/kegg-bin/show_pathway?rno05221/rno:60664%09red/rno:161452%09red/rno:58919%09red/rno:24252%09red/rno:63840%09red/rno:295052%09red/rno:307403%09red/rno:29414%09red/rno:366508%09red/rno:24605%09red/rno:140635%09red
Amyotrophic lateral sclerosis (ALS)	KEGG PATHWAY	rno05014	10	56	0.00172524	0.0103335	Bcl2l1|Nos1|Tp53|Gria1|Nefh|Cat|Grin2c|Grin2a|Mapk13|Rab5a	http://www.genome.jp/kegg-bin/show_pathway?rno05014/rno:24888%09red/rno:24587%09red/rno:24409%09red/rno:24598%09red/rno:24411%09red/rno:24842%09red/rno:50592%09red/rno:64633%09red/rno:29513%09red/rno:24248%09red
Autophagy - animal	KEGG PATHWAY	rno04140	17	134	0.00174977	0.0103335	Bcl2l1|Akt3|Ddit4|Lamp1|Ppp2ca|Pik3cd|Nras|Irs1|Prkaa2|Cflar|Atg13|Pik3r3|Stx17|Atg5|Zfyve1|Pik3c3|Dapk1	http://www.genome.jp/kegg-bin/show_pathway?rno04140/rno:24888%09red/rno:299188%09red/rno:60664%09red/rno:365601%09red/rno:25328%09red/rno:24672%09red/rno:252853%09red/rno:78975%09red/rno:117279%09red/rno:362164%09red/rno:140942%09red/rno:29414%09red/rno:366508%09red/rno:65052%09red/rno:24605%09red/rno:25467%09red/rno:306722%09red
Regulation of actin cytoskeleton	KEGG PATHWAY	rno04810	24	223	0.00183641	0.0106444	Wasf2|Rock1|Actb|Iqgap1|Vav1|Arpc1b|Vav3|Pik3cd|Itgal|Fgfr3|Ptk2|Fgd1|Diaph1|Nras|Pik3r3|Cxcr4|Apc2|Gsn|Ppp1cb|Enah|Chrm2|Ezr|Wasl|Apc	http://www.genome.jp/kegg-bin/show_pathway?rno04810/rno:84489%09red/rno:60664%09red/rno:361598%09red/rno:296654%09red/rno:25156%09red/rno:24605%09red/rno:24205%09red/rno:360891%09red/rno:682507%09red/rno:308995%09red/rno:81762%09red/rno:54319%09red/rno:307483%09red/rno:25594%09red/rno:25614%09red/rno:295378%09red/rno:81822%09red/rno:366508%09red/rno:313024%09red/rno:299611%09red/rno:81645%09red/r…
Cushing syndrome	KEGG PATHWAY	rno04934	19	160	0.001943	0.0110574	Kcnk2|Star|Axin2|Fzd6|Ccnd1|Fzd9|Wnt10b|Camk2g|Wnt11|Cacna1f|Ctnnb1|Wdr5b|Gna11|Apc2|Apc|Lef1|Fzd10|Wnt16|Fzd5	http://www.genome.jp/kegg-bin/show_pathway?rno04934/rno:282581%09red/rno:171140%09red/rno:303907%09red/rno:299611%09red/rno:64512%09red/rno:315294%09red/rno:25557%09red/rno:266608%09red/rno:161452%09red/rno:170899%09red/rno:58919%09red/rno:81662%09red/rno:29134%09red/rno:84353%09red/rno:500047%09red/rno:140584%09red/rno:114493%09red/rno:24205%09red/rno:317674%09red
VEGF signaling pathway	KEGG PATHWAY	rno04370	10	58	0.00216995	0.0119253	Sphk2|Ptk2|Ptgs2|Pik3cd|Nras|Akt3|Pik3r3|Mapk13|Pla2g4c|Pla2g4e	http://www.genome.jp/kegg-bin/show_pathway?rno04370/rno:60664%09red/rno:366508%09red/rno:25614%09red/rno:691810%09red/rno:296091%09red/rno:308589%09red/rno:29527%09red/rno:29414%09red/rno:24605%09red/rno:29513%09red
Kaposi sarcoma-associated herpesvirus infection	KEGG PATHWAY	rno05167	23	213	0.00217169	0.0119253	Ccnd1|Jun|Gnb1|Ctnnb1|Traf2|Pik3cd|Pik3cg|Map2k7|Mapk13|Gng2|Nfatc1|Tp53|Stat2|Nras|Akt3|Pik3r3|Ifngr1|Ptgs2|Pik3c3|Il6st|Jak2|Jak1|Ep300	http://www.genome.jp/kegg-bin/show_pathway?rno05167/rno:25205%09red/rno:60664%09red/rno:24514%09red/rno:24516%09red/rno:24605%09red/rno:170915%09red/rno:298947%09red/rno:29513%09red/rno:29414%09red/rno:363855%09red/rno:311786%09red/rno:116465%09red/rno:80850%09red/rno:24400%09red/rno:84353%09red/rno:58919%09red/rno:100361818%09red/rno:366508%09red/rno:84598%09red/rno:24842%09red/rno:29527%09red/r…
Circadian rhythm	KEGG PATHWAY	rno04710	7	30	0.00229622	0.0120521	Prkab2|Prkaa2|Cry2|Per2|Rbx1|Nr1d1|Cul1	http://www.genome.jp/kegg-bin/show_pathway?rno04710/rno:170917%09red/rno:63840%09red/rno:78975%09red/rno:252917%09red/rno:64562%09red/rno:362356%09red/rno:300084%09red
Insulin signaling pathway	KEGG PATHWAY	rno04910	17	138	0.00231595	0.0120521	Socs4|Gys2|Eif4e2|Pck1|Ppp1r3b|Cblb|Prkaa2|Pik3cd|Nras|Irs1|Ppargc1a|Rps6|Akt3|Pik3r3|Ppp1cb|Sorbs1|Prkab2	http://www.genome.jp/kegg-bin/show_pathway?rno04910/rno:362282%09red/rno:25594%09red/rno:686098%09red/rno:60664%09red/rno:192280%09red/rno:25467%09red/rno:363275%09red/rno:366508%09red/rno:78975%09red/rno:83516%09red/rno:25623%09red/rno:64562%09red/rno:171136%09red/rno:29414%09red/rno:24605%09red/rno:305828%09red/rno:29304%09red
PD-L1 expression and PD-1 checkpoint pathway in cancer	KEGG PATHWAY	rno05235	13	91	0.00232779	0.0120521	Pik3cd|Nfatc1|Jun|Jak1|Nras|Cd4|Akt3|Jak2|Ifngr1|Mapk13|Pik3r3|Tlr9|Lck	http://www.genome.jp/kegg-bin/show_pathway?rno05235/rno:24932%09red/rno:100361818%09red/rno:60664%09red/rno:24514%09red/rno:24516%09red/rno:313050%09red/rno:29513%09red/rno:84598%09red/rno:29414%09red/rno:366508%09red/rno:24605%09red/rno:338457%09red/rno:116465%09red
EGFR tyrosine kinase inhibitor resistance	KEGG PATHWAY	rno01521	12	80	0.00235466	0.0120521	Bcl2l1|Igf1|Eif4e2|Pik3cd|Nras|Rps6|Akt3|Jak2|Nf1|Jak1|Pik3r3|Fgfr3	http://www.genome.jp/kegg-bin/show_pathway?rno01521/rno:24592%09red/rno:24482%09red/rno:84489%09red/rno:60664%09red/rno:363275%09red/rno:24514%09red/rno:24888%09red/rno:29414%09red/rno:366508%09red/rno:24605%09red/rno:29304%09red/rno:84598%09red
Phospholipase D signaling pathway	KEGG PATHWAY	rno04072	18	151	0.00242466	0.0120521	Sphk2|Grm1|Avpr1a|Pik3cd|Dgkq|Nras|Pik3cg|Cyth1|Agpat5|Akt3|Agpat3|Agpat1|Pla2g4c|Pik3r3|Cyth3|Grm7|Dgkg|Pla2g4e	http://www.genome.jp/kegg-bin/show_pathway?rno04072/rno:691810%09red/rno:306582%09red/rno:60664%09red/rno:116691%09red/rno:24414%09red/rno:25666%09red/rno:298947%09red/rno:296091%09red/rno:366508%09red/rno:406165%09red/rno:81672%09red/rno:116693%09red/rno:308589%09red/rno:29414%09red/rno:294324%09red/rno:24605%09red/rno:100361138%09red/rno:25107%09red
Cellular senescence	KEGG PATHWAY	rno04218	21	189	0.00242582	0.0120521	Cdc25a|Nfatc1|Tgfbr1|Tp53|Rbl1|Ccna1|Ccnd1|Pik3cd|Rad9a|Rad50|Nras|Slc25a5|Slc25a4|Hipk3|Akt3|Pik3r3|Zfp36l2|Mapk13|Ppp1cb|Serpine1|Lin52	http://www.genome.jp/kegg-bin/show_pathway?rno04218/rno:362763%09red/rno:25176%09red/rno:29414%09red/rno:85333%09red/rno:25594%09red/rno:171102%09red/rno:83617%09red/rno:24842%09red/rno:29591%09red/rno:60664%09red/rno:366508%09red/rno:295052%09red/rno:58919%09red/rno:100361818%09red/rno:24605%09red/rno:680111%09red/rno:29513%09red/rno:298765%09red/rno:100361529%09red/rno:24617%09red/rno:64012%09r…
Endocrine resistance	KEGG PATHWAY	rno01522	13	93	0.00275914	0.0134939	Ptk2|Tp53|Ccnd1|Jun|Mmp9|Nras|Notch2|Igf1|Akt3|Pik3r3|Mapk13|Jag1|Pik3cd	http://www.genome.jp/kegg-bin/show_pathway?rno01522/rno:24482%09red/rno:29146%09red/rno:60664%09red/rno:29492%09red/rno:25614%09red/rno:24842%09red/rno:24516%09red/rno:29513%09red/rno:58919%09red/rno:29414%09red/rno:366508%09red/rno:24605%09red/rno:81687%09red
Rap1 signaling pathway	KEGG PATHWAY	rno04015	23	218	0.0028343	0.0136483	Adora2a|Igf1|Tln2|Afdn|Ctnnb1|Lcp2|Actb|Vav1|Vav3|Pik3cd|Grin2a|Itgal|Ngfr|Mapk13|Fgfr3|Csf1r|Nras|Akt3|Pik3r3|Flt1|Cnr1|Farp2|Enah	http://www.genome.jp/kegg-bin/show_pathway?rno04015/rno:84489%09red/rno:60664%09red/rno:316639%09red/rno:25156%09red/rno:24605%09red/rno:360891%09red/rno:24596%09red/rno:54251%09red/rno:307403%09red/rno:29513%09red/rno:29414%09red/rno:308995%09red/rno:315776%09red/rno:24409%09red/rno:26955%09red/rno:295378%09red/rno:155918%09red/rno:84353%09red/rno:81822%09red/rno:366508%09red/rno:24482%09red/rno…
Osteoclast differentiation	KEGG PATHWAY	rno04380	16	129	0.00288435	0.0136788	Nfatc1|Tgfbr1|Stat2|Pik3cd|Jak1|Jun|Traf2|Lcp2|Akt3|Map2k7|Ifngr1|Mapk13|Csf1r|Pik3r3|Cyld|Lck	http://www.genome.jp/kegg-bin/show_pathway?rno04380/rno:312937%09red/rno:100361818%09red/rno:60664%09red/rno:307403%09red/rno:29591%09red/rno:313050%09red/rno:155918%09red/rno:29513%09red/rno:24516%09red/rno:29414%09red/rno:366508%09red/rno:363855%09red/rno:311786%09red/rno:84598%09red/rno:288774%09red/rno:116465%09red
RNA transport	KEGG PATHWAY	rno03013	19	168	0.00318565	0.0148822	Xpo1|Casc3|Magohb|Eif4e2|Nup133|Nup54|Eef1a1|Snupn|Gemin6|Eif5|Nxt2|Eif4ebp2|Rpp14|Gemin8|Pym1|Ranbp2|Eif4a1|Eif1ax|Eif2s2	http://www.genome.jp/kegg-bin/show_pathway?rno03013/rno:302697%09red/rno:294429%09red/rno:361020%09red/rno:85252%09red/rno:363275%09red/rno:690303%09red/rno:363462%09red/rno:296302%09red/rno:171361%09red/rno:292085%09red/rno:315352%09red/rno:53372%09red/rno:366790%09red/rno:316108%09red/rno:287436%09red/rno:259170%09red/rno:108348073%09red/rno:361845%09red/rno:362688%09red
Long-term depression	KEGG PATHWAY	rno04730	10	62	0.00333463	0.0153491	Nos1|Igf1|Grid2|Ppp2ca|Gria1|Nras|Gna11|Pla2g4c|Grm1|Pla2g4e	http://www.genome.jp/kegg-bin/show_pathway?rno04730/rno:24482%09red/rno:24598%09red/rno:24414%09red/rno:24672%09red/rno:691810%09red/rno:50592%09red/rno:296091%09red/rno:24605%09red/rno:79220%09red/rno:81662%09red
Notch signaling pathway	KEGG PATHWAY	rno04330	9	52	0.00347496	0.0157632	Hdac1|Dtx3l|Jag1|Maml3|Rbpj|Notch2|Hes1|Ep300|Hes5	http://www.genome.jp/kegg-bin/show_pathway?rno04330/rno:498089%09red/rno:29492%09red/rno:29577%09red/rno:310405%09red/rno:679028%09red/rno:29146%09red/rno:79225%09red/rno:170915%09red/rno:297893%09red
Fc gamma R-mediated phagocytosis	KEGG PATHWAY	rno04666	13	96	0.00352664	0.0157691	Sphk2|Wasf2|Vav1|Arpc1b|Vav3|Pik3cd|Akt3|Pik3r3|Wasl|Pla2g4c|Ptprc|Pla2g4e|Gsn	http://www.genome.jp/kegg-bin/show_pathway?rno04666/rno:60664%09red/rno:296654%09red/rno:24699%09red/rno:691810%09red/rno:295378%09red/rno:296091%09red/rno:682507%09red/rno:308589%09red/rno:313024%09red/rno:29414%09red/rno:366508%09red/rno:54227%09red/rno:25156%09red
Epstein-Barr virus infection	KEGG PATHWAY	rno05169	24	237	0.00375417	0.0165501	Entpd1|Ccnd1|Pik3cd|Rbpj|Entpd8|Hdac1|Traf2|Jun|Itgal|Mapk13|Map2k7|Tp53|Stat2|Ccna1|Nedd4|Akt3|Pik3r3|Hes1|Ddx58|Cd44|Tapbp|Jak3|Jak1|Polk	http://www.genome.jp/kegg-bin/show_pathway?rno05169/rno:25489%09red/rno:60664%09red/rno:24516%09red/rno:171525%09red/rno:679028%09red/rno:297989%09red/rno:295052%09red/rno:25406%09red/rno:25326%09red/rno:29577%09red/rno:29513%09red/rno:29414%09red/rno:308995%09red/rno:363855%09red/rno:311786%09red/rno:58919%09red/rno:613267%09red/rno:366508%09red/rno:84598%09red/rno:297893%09red/rno:24842%09red/r…
TGF-beta signaling pathway	KEGG PATHWAY	rno04350	13	97	0.0038179	0.0165973	Tgfbr1|Rbl1|Acvr1b|Ppp2ca|Rock1|Fbn1|Bmpr1a|Neo1|Rbx1|Ep300|Rgmb|Cul1|Rgma	http://www.genome.jp/kegg-bin/show_pathway?rno04350/rno:308739%09red/rno:170915%09red/rno:24672%09red/rno:29591%09red/rno:81735%09red/rno:81762%09red/rno:362356%09red/rno:29381%09red/rno:680111%09red/rno:81507%09red/rno:300084%09red/rno:681433%09red/rno:83727%09red
Glycerophospholipid metabolism	KEGG PATHWAY	rno00564	13	99	0.0044588	0.0191179	Lpin2|Agpat1|Pla2g12a|Dgkq|Gpat3|Agpat5|Pla2g2a|Selenoi|Agpat3|Etnk1|Pla2g4c|Dgkg|Pla2g4e	http://www.genome.jp/kegg-bin/show_pathway?rno00564/rno:691810%09red/rno:312828%09red/rno:306582%09red/rno:25666%09red/rno:296091%09red/rno:305166%09red/rno:406165%09red/rno:316737%09red/rno:362713%09red/rno:294324%09red/rno:362039%09red/rno:100361138%09red/rno:29692%09red
Purine metabolism	KEGG PATHWAY	rno00230	16	136	0.00459779	0.0194474	Papss1|Nme7|Entpd1|Ak3|Ak2|Hprt1|Pde3a|Ak4|Nt5c2|Entpd8|Cant1|Pde6h|Xdh|Pde10a|Pfas|Pkm	http://www.genome.jp/kegg-bin/show_pathway?rno00230/rno:246272%09red/rno:295443%09red/rno:497811%09red/rno:114248%09red/rno:26956%09red/rno:64519%09red/rno:24465%09red/rno:24184%09red/rno:287420%09red/rno:25630%09red/rno:50678%09red/rno:613267%09red/rno:63885%09red/rno:29223%09red/rno:100363253%09red/rno:171566%09red
Melanogenesis	KEGG PATHWAY	rno04916	13	100	0.00481024	0.0200747	Fzd5|Fzd6|Fzd9|Wnt10b|Camk2g|Nras|Ctnnb1|Edn1|Wnt16|Lef1|Ep300|Fzd10|Wnt11	http://www.genome.jp/kegg-bin/show_pathway?rno04916/rno:282581%09red/rno:24323%09red/rno:64512%09red/rno:315294%09red/rno:266608%09red/rno:161452%09red/rno:171140%09red/rno:84353%09red/rno:500047%09red/rno:24605%09red/rno:140584%09red/rno:170915%09red/rno:317674%09red
Amphetamine addiction	KEGG PATHWAY	rno05031	10	66	0.00494855	0.0201155	Hdac1|Camk2g|Ppp1cb|Pdyn|Gria1|Jun|Grin2c|Grin2a|Ddc|Slc18a2	http://www.genome.jp/kegg-bin/show_pathway?rno05031/rno:24311%09red/rno:25594%09red/rno:24409%09red/rno:25549%09red/rno:171140%09red/rno:24411%09red/rno:24516%09red/rno:50592%09red/rno:29190%09red/rno:297893%09red
Non-small cell lung cancer	KEGG PATHWAY	rno05223	10	66	0.00494855	0.0201155	Tp53|Ccnd1|Pik3cd|Nras|Rxra|Akt3|Pik3r3|Jak3|Stk4|Polk	http://www.genome.jp/kegg-bin/show_pathway?rno05223/rno:25271%09red/rno:25326%09red/rno:60664%09red/rno:24842%09red/rno:58919%09red/rno:171525%09red/rno:29414%09red/rno:366508%09red/rno:311622%09red/rno:24605%09red
Sphingolipid signaling pathway	KEGG PATHWAY	rno04071	15	125	0.00505556	0.0202871	Acer2|Sphk2|Sgpl1|Tp53|S1pr3|Pik3cd|Nras|Rock1|Ppp2ca|Akt3|Pik3r3|Sgms1|Mapk13|Ppp2r5e|Traf2	http://www.genome.jp/kegg-bin/show_pathway?rno04071/rno:306792%09red/rno:60664%09red/rno:299147%09red/rno:313339%09red/rno:24672%09red/rno:24842%09red/rno:353229%09red/rno:366508%09red/rno:29513%09red/rno:29414%09red/rno:24605%09red/rno:81762%09red/rno:308589%09red/rno:311786%09red/rno:286896%09red
Synaptic vesicle cycle	KEGG PATHWAY	rno04721	11	78	0.00533028	0.0211187	Atp6v0a4|Atp6v1a|Atp6v1d|Ap2m1|Cplx3|Atp6v1g2|Napa|Unc13a|Slc18a2|Slc1a7|Rims1	http://www.genome.jp/kegg-bin/show_pathway?rno04721/rno:84556%09red/rno:140673%09red/rno:366432%09red/rno:25549%09red/rno:296981%09red/rno:299159%09red/rno:64829%09red/rno:368044%09red/rno:685232%09red/rno:501005%09red/rno:116563%09red
Fluid shear stress and atherosclerosis	KEGG PATHWAY	rno05418	17	152	0.00562711	0.0220161	Mgst2|Ptk2|Tp53|Sele|Mmp9|Jun|Prkaa2|Ctnnb1|Bmpr1a|Akt3|Map2k7|Pias4|Mapk13|Edn1|Pik3r3|Actb|Pik3cd	http://www.genome.jp/kegg-bin/show_pathway?rno05418/rno:24323%09red/rno:60664%09red/rno:25544%09red/rno:25614%09red/rno:81822%09red/rno:24842%09red/rno:24516%09red/rno:366508%09red/rno:84353%09red/rno:29513%09red/rno:78975%09red/rno:29414%09red/rno:81507%09red/rno:363855%09red/rno:81687%09red/rno:295037%09red/rno:362827%09red
Nucleotide excision repair	KEGG PATHWAY	rno03420	8	47	0.00625676	0.0235935	Pcna|Xpc|Ercc2|Ercc6|Cul4a|Rfc5|Pole4|Rbx1	http://www.genome.jp/kegg-bin/show_pathway?rno03420/rno:25737%09red/rno:306274%09red/rno:304528%09red/rno:312560%09red/rno:361181%09red/rno:308415%09red/rno:300084%09red/rno:362385%09red
Apoptosis	KEGG PATHWAY	rno04210	16	141	0.00627033	0.0235935	Bcl2l1|Lmnb2|Traf2|Tp53|Ptpn13|Jun|Ctsc|Nras|Dffa|Cflar|Akt3|Pik3r3|Mcl1|Tuba1b|Actb|Pik3cd	http://www.genome.jp/kegg-bin/show_pathway?rno04210/rno:24888%09red/rno:311786%09red/rno:299625%09red/rno:114214%09red/rno:60664%09red/rno:24842%09red/rno:24516%09red/rno:500929%09red/rno:25423%09red/rno:366508%09red/rno:498331%09red/rno:29414%09red/rno:81822%09red/rno:117279%09red/rno:24605%09red/rno:60430%09red
Thyroid cancer	KEGG PATHWAY	rno05216	7	37	0.00628236	0.0235935	Tp53|Ccnd1|Nras|Rxra|Ctnnb1|Lef1|Polk	http://www.genome.jp/kegg-bin/show_pathway?rno05216/rno:25271%09red/rno:161452%09red/rno:24842%09red/rno:58919%09red/rno:171525%09red/rno:84353%09red/rno:24605%09red
Glutamatergic synapse	KEGG PATHWAY	rno04724	14	116	0.00633179	0.0235935	Slc1a7|Slc38a2|Gria1|Gnb1|Grk3|Grin2c|Grin2a|Gng2|Pla2g4c|Homer3|Grm7|Grm1|Pla2g4e|Dlgap1	http://www.genome.jp/kegg-bin/show_pathway?rno04724/rno:691810%09red/rno:366432%09red/rno:65040%09red/rno:24409%09red/rno:24411%09red/rno:80850%09red/rno:29548%09red/rno:296091%09red/rno:24400%09red/rno:50592%09red/rno:81672%09red/rno:29642%09red/rno:24414%09red/rno:25372%09red
Lysosome	KEGG PATHWAY	rno04142	15	129	0.00654413	0.0239275	Sumf1|Arsb|Gnptab|Ppt1|Ppt2|Ctsc|Ids|Cd68|Atp6v0a4|Ap4e1|Lamp1|Ap1s3|Ctns|Cln5|Ctse	http://www.genome.jp/kegg-bin/show_pathway?rno04142/rno:362409%09red/rno:25328%09red/rno:306128%09red/rno:287435%09red/rno:296981%09red/rno:311404%09red/rno:29411%09red/rno:367304%09red/rno:54398%09red/rno:362865%09red/rno:25423%09red/rno:25227%09red/rno:287478%09red/rno:363513%09red/rno:25424%09red
Chemokine signaling pathway	KEGG PATHWAY	rno04062	19	181	0.00657433	0.0239275	Pik3cd|Ptk2|Gng2|Stat2|Vav1|Gnb1|Vav3|Nras|Grk3|Rock1|Pik3cg|Akt3|Jak2|Jak3|Cxcr4|Cx3cl1|Pik3r3|Elmo1|Wasl	http://www.genome.jp/kegg-bin/show_pathway?rno04062/rno:89808%09red/rno:29414%09red/rno:25326%09red/rno:80850%09red/rno:24514%09red/rno:298947%09red/rno:25614%09red/rno:361251%09red/rno:24400%09red/rno:295378%09red/rno:366508%09red/rno:682507%09red/rno:25156%09red/rno:60628%09red/rno:25372%09red/rno:81762%09red/rno:24605%09red/rno:60664%09red/rno:288774%09red
Mucin type O-glycan biosynthesis	KEGG PATHWAY	rno00512	6	28	0.00667563	0.0240169	Galnt16|St3gal1|Gcnt1|C1galt1|Galnt6|B4galt5	http://www.genome.jp/kegg-bin/show_pathway?rno00512/rno:64043%09red/rno:362760%09red/rno:362275%09red/rno:100361647%09red/rno:362924%09red/rno:65044%09red
Platelet activation	KEGG PATHWAY	rno04611	15	130	0.00696641	0.0247783	Ppp1cb|Snap23|Tln2|Pik3cd|Rock1|P2ry12|Pik3cg|Akt3|Pik3r3|Mapk13|Pla2g4c|Lcp2|Actb|Fgg|Pla2g4e	http://www.genome.jp/kegg-bin/show_pathway?rno04611/rno:691810%09red/rno:64803%09red/rno:60664%09red/rno:25594%09red/rno:366508%09red/rno:298947%09red/rno:296091%09red/rno:64630%09red/rno:155918%09red/rno:29513%09red/rno:29414%09red/rno:81822%09red/rno:81762%09red/rno:24367%09red/rno:315776%09red
Axon guidance	KEGG PATHWAY	rno04360	19	183	0.00729138	0.0256427	Ephb2|Efnb3|Ephb1|Camk2g|Neo1|Epha4|Enah|Cxcr4|Nras|Rock1|Plxna4|Dcc|Ptk2|Pik3r3|Ablim2|Sema6d|Sema7a|Pik3cd|Rgma	http://www.genome.jp/kegg-bin/show_pathway?rno04360/rno:81735%09red/rno:171140%09red/rno:360891%09red/rno:60664%09red/rno:308739%09red/rno:25311%09red/rno:312213%09red/rno:315711%09red/rno:25614%09red/rno:311384%09red/rno:24338%09red/rno:360546%09red/rno:60628%09red/rno:366508%09red/rno:81762%09red/rno:24605%09red/rno:316539%09red/rno:360958%09red
Oocyte meiosis	KEGG PATHWAY	rno04114	14	119	0.0077105	0.0268154	Rbx1|Ywhaz|Igf1|Ppp1cb|Ppp2ca|Camk2g|Anapc10|Pkmyt1|Spdya|Fbxo5|Mapk13|Ywhab|Ppp2r5e|Cul1	http://www.genome.jp/kegg-bin/show_pathway?rno04114/rno:25578%09red/rno:171140%09red/rno:24482%09red/rno:25594%09red/rno:299147%09red/rno:287101%09red/rno:24672%09red/rno:362356%09red/rno:292263%09red/rno:29513%09red/rno:56011%09red/rno:192209%09red/rno:361389%09red/rno:300084%09red
Aldosterone-regulated sodium reabsorption	KEGG PATHWAY	rno04960	7	39	0.00803935	0.0271622	Igf1|Pik3cd|Irs1|Sfn|Pik3r3|Scnn1a|Hsd11b2	http://www.genome.jp/kegg-bin/show_pathway?rno04960/rno:25117%09red/rno:25122%09red/rno:24482%09red/rno:60664%09red/rno:25467%09red/rno:313017%09red/rno:366508%09red
mRNA surveillance pathway	KEGG PATHWAY	rno03015	12	95	0.00805672	0.0271622	Casc3|Smg7|Smg6|Ppp1cb|Ppp2ca|Magohb|Nxt2|Pelo|Wdr82|Pym1|Ppp2r5e|Cpsf4	http://www.genome.jp/kegg-bin/show_pathway?rno03015/rno:25594%09red/rno:304277%09red/rno:294754%09red/rno:299147%09red/rno:690303%09red/rno:24672%09red/rno:686295%09red/rno:315352%09red/rno:259170%09red/rno:366790%09red/rno:287522%09red/rno:360855%09red
Tuberculosis	KEGG PATHWAY	rno05152	19	185	0.00807057	0.0271622	Cebpb|Sphk2|Mrc2|Pik3c3|Rab5a|Clec7a|Hspa9|Camk2g|Ep300|Atp6v0a4|Hspd1|Nfya|Akt3|Jak2|Ifngr1|Lamp1|Mapk13|Tlr9|Jak1	http://www.genome.jp/kegg-bin/show_pathway?rno05152/rno:171140%09red/rno:498011%09red/rno:291671%09red/rno:25328%09red/rno:25336%09red/rno:170915%09red/rno:502902%09red/rno:24514%09red/rno:24253%09red/rno:64633%09red/rno:29513%09red/rno:63868%09red/rno:29414%09red/rno:65052%09red/rno:308589%09red/rno:338457%09red/rno:84598%09red/rno:116465%09red/rno:296981%09red
Cytokine-cytokine receptor interaction	KEGG PATHWAY	rno04060	25	269	0.00840659	0.0279922	Lif|Acvrl1|Il4r|Acvr1b|Il11|Il17f|Ackr3|Il4|Il1rap|Cx3cl1|Cntf|Ifnlr1|Gdf1|Lepr|Cd4|Ngfr|Gdf10|Inha|Tgfbr1|Prlr|Csf1r|Bmpr1a|Ifngr1|Cxcr4|Il6st	http://www.genome.jp/kegg-bin/show_pathway?rno04060/rno:79216%09red/rno:25707%09red/rno:24536%09red/rno:84348%09red/rno:25237%09red/rno:287287%09red/rno:24596%09red/rno:25466%09red/rno:307403%09red/rno:60584%09red/rno:29381%09red/rno:362628%09red/rno:116465%09red/rno:24684%09red/rno:24932%09red/rno:306351%09red/rno:29591%09red/rno:24504%09red/rno:171040%09red/rno:25205%09red/rno:81507%09red/rno:6…
Nicotine addiction	KEGG PATHWAY	rno05033	7	40	0.00904223	0.0297918	Gabrr1|Gria1|Grin2c|Grin2a|Gabre|Gabrb3|Gabra2	http://www.genome.jp/kegg-bin/show_pathway?rno05033/rno:24922%09red/rno:24409%09red/rno:24411%09red/rno:289606%09red/rno:50592%09red/rno:65191%09red/rno:29694%09red
Prostate cancer	KEGG PATHWAY	rno05215	12	97	0.0092918	0.0302731	Igf1|Tp53|Ccnd1|Pik3cd|Nras|Ctnnb1|Akt3|Pik3r3|Mmp9|Etv5|Lef1|Ep300	http://www.genome.jp/kegg-bin/show_pathway?rno05215/rno:24482%09red/rno:60664%09red/rno:161452%09red/rno:24842%09red/rno:58919%09red/rno:84353%09red/rno:29414%09red/rno:366508%09red/rno:24605%09red/rno:81687%09red/rno:170915%09red/rno:303828%09red
MicroRNAs in cancer	KEGG PATHWAY	rno05206	25	272	0.00949052	0.0302731	Dnmt3a|Ccnd1|Rock1|Abcb1|Tpm1|Brca1|Irs1|Notch2|Ccng1|Mmp9|Fgfr3|Mmp16|Tp53|Nras|Mcl1|Apc2|Timp3|Zeb2|Ptgs2|Ddit4|Cd44|Cdc25a|Ezr|Apc|Ep300	http://www.genome.jp/kegg-bin/show_pathway?rno05206/rno:444984%09red/rno:84489%09red/rno:140942%09red/rno:81687%09red/rno:24205%09red/rno:25405%09red/rno:65205%09red/rno:25406%09red/rno:25467%09red/rno:170915%09red/rno:24851%09red/rno:81762%09red/rno:54319%09red/rno:497672%09red/rno:29492%09red/rno:171102%09red/rno:58919%09red/rno:24605%09red/rno:311071%09red/rno:299611%09red/rno:24646%09red/rno:…
Cysteine and methionine metabolism	KEGG PATHWAY	rno00270	8	51	0.00954208	0.0302731	Dnmt3a|Ahcyl1|Sms|Psat1|Mdh2|Phgdh|Kyat1|Mtap	http://www.genome.jp/kegg-bin/show_pathway?rno00270/rno:444984%09red/rno:363469%09red/rno:362013%09red/rno:293820%09red/rno:298227%09red/rno:311844%09red/rno:81829%09red/rno:58835%09red
Viral carcinogenesis	KEGG PATHWAY	rno05203	22	230	0.00964339	0.0302731	Ccnd1|Pik3cd|Rbpj|Hdac1|Traf2|Hdac4|Jun|Ranbp1|Tp53|Rbl1|Ccna1|Nras|Pik3r3|Gsn|Ywhaz|Il6st|Scrib|Jak3|Jak1|Ywhab|Ep300|Pkm	http://www.genome.jp/kegg-bin/show_pathway?rno05203/rno:360739%09red/rno:60664%09red/rno:296654%09red/rno:24516%09red/rno:679028%09red/rno:295052%09red/rno:56011%09red/rno:24605%09red/rno:680111%09red/rno:25326%09red/rno:363287%09red/rno:311786%09red/rno:58919%09red/rno:25630%09red/rno:25205%09red/rno:366508%09red/rno:84598%09red/rno:297893%09red/rno:25578%09red/rno:24842%09red/rno:362938%09red/r…
Prolactin signaling pathway	KEGG PATHWAY	rno04917	10	74	0.00996154	0.0302731	Socs4|Lhcgr|Ccnd1|Pik3cd|Nras|Prlr|Akt3|Pik3r3|Mapk13|Jak2	http://www.genome.jp/kegg-bin/show_pathway?rno04917/rno:24684%09red/rno:60664%09red/rno:25477%09red/rno:24514%09red/rno:58919%09red/rno:366508%09red/rno:29513%09red/rno:29414%09red/rno:305828%09red/rno:24605%09red
Pancreatic cancer	KEGG PATHWAY	rno05212	10	74	0.00996154	0.0302731	Bcl2l1|Tgfbr1|Tp53|Ralbp1|Ccnd1|Pik3cd|Akt3|Pik3r3|Jak1|Polk	http://www.genome.jp/kegg-bin/show_pathway?rno05212/rno:24888%09red/rno:60664%09red/rno:24842%09red/rno:29591%09red/rno:171525%09red/rno:58919%09red/rno:29414%09red/rno:366508%09red/rno:84014%09red/rno:84598%09red
Adipocytokine signaling pathway	KEGG PATHWAY	rno04920	10	74	0.00996154	0.0302731	Traf2|Pck1|Prkab2|Prkaa2|Rxra|Ppargc1a|Irs1|Akt3|Jak2|Lepr	http://www.genome.jp/kegg-bin/show_pathway?rno04920/rno:362282%09red/rno:25271%09red/rno:25467%09red/rno:24514%09red/rno:78975%09red/rno:64562%09red/rno:24536%09red/rno:29414%09red/rno:83516%09red/rno:311786%09red
Phosphatidylinositol signaling system	KEGG PATHWAY	rno04070	12	98	0.00996207	0.0302731	Pi4ka|Dgkq|Pik3cd|Plcd4|Ripk1|Itpkc|Itpkb|Pik3r3|Mtmr7|Synj1|Pik3c3|Dgkg	http://www.genome.jp/kegg-bin/show_pathway?rno04070/rno:306808%09red/rno:60664%09red/rno:25666%09red/rno:306490%09red/rno:308451%09red/rno:140693%09red/rno:85238%09red/rno:54260%09red/rno:65052%09red/rno:366508%09red/rno:64161%09red/rno:100361138%09red
Natural killer cell mediated cytotoxicity	KEGG PATHWAY	rno04650	12	99	0.0106692	0.0321102	Nfatc1|Klrk1|Pik3cd|Vav3|Nras|Cd244|Vav1|Pik3r3|Ifngr1|Lcp2|Itgal|Lck	http://www.genome.jp/kegg-bin/show_pathway?rno04650/rno:24934%09red/rno:60664%09red/rno:366508%09red/rno:295378%09red/rno:64025%09red/rno:155918%09red/rno:25156%09red/rno:100361818%09red/rno:308995%09red/rno:24605%09red/rno:313050%09red/rno:116465%09red
Neurotrophin signaling pathway	KEGG PATHWAY	rno04722	14	125	0.0111764	0.0333162	Camk2g|Ntf4|Jun|Map3k1|Nras|Irs1|Prdm4|Akt3|Map2k7|Ngfr|Mapk13|Pik3r3|Tp53|Pik3cd	http://www.genome.jp/kegg-bin/show_pathway?rno04722/rno:25730%09red/rno:60664%09red/rno:24596%09red/rno:171140%09red/rno:25467%09red/rno:24842%09red/rno:24516%09red/rno:366508%09red/rno:29513%09red/rno:29414%09red/rno:24605%09red/rno:363855%09red/rno:170820%09red/rno:116667%09red
Mitophagy - animal	KEGG PATHWAY	rno04137	9	65	0.0123527	0.0364754	Bcl2l1|Optn|Tp53|Jun|Calcoco2|Nras|Atg5|Pink1|Tbc1d15	http://www.genome.jp/kegg-bin/show_pathway?rno04137/rno:24888%09red/rno:366896%09red/rno:365601%09red/rno:246294%09red/rno:24842%09red/rno:24516%09red/rno:303479%09red/rno:24605%09red/rno:298575%09red
Cholinergic synapse	KEGG PATHWAY	rno04725	13	114	0.0124832	0.0365162	Kcnj2|Gng2|Gnb1|Camk2g|Nras|Chrm2|Cacna1f|Pik3cg|Akt3|Jak2|Gna11|Pik3r3|Pik3cd	http://www.genome.jp/kegg-bin/show_pathway?rno04725/rno:29712%09red/rno:60664%09red/rno:171140%09red/rno:298947%09red/rno:80850%09red/rno:24514%09red/rno:24400%09red/rno:29414%09red/rno:366508%09red/rno:24605%09red/rno:114493%09red/rno:81645%09red/rno:81662%09red
Citrate cycle (TCA cycle)	KEGG PATHWAY	rno00020	6	33	0.0130697	0.037878	Ogdh|Pck1|Dlst|Mdh2|Cs|Sdhd	http://www.genome.jp/kegg-bin/show_pathway?rno00020/rno:363061%09red/rno:362282%09red/rno:360975%09red/rno:170587%09red/rno:81829%09red/rno:299201%09red
Carbon metabolism	KEGG PATHWAY	rno01200	14	128	0.0133128	0.038197	Ogdh|Amt|Dlst|G6pd|H6pd|Cat|Psat1|Me1|Mdh2|Phgdh|Cs|Pkm|Sdhd|Pgk1	http://www.genome.jp/kegg-bin/show_pathway?rno01200/rno:363061%09red/rno:306586%09red/rno:24644%09red/rno:24552%09red/rno:24248%09red/rno:293820%09red/rno:25630%09red/rno:24377%09red/rno:299201%09red/rno:360975%09red/rno:170587%09red/rno:81829%09red/rno:58835%09red/rno:298655%09red
Central carbon metabolism in cancer	KEGG PATHWAY	rno05230	9	66	0.0134239	0.038197	Tp53|Pik3cd|G6pd|Nras|Flt3|Akt3|Pik3r3|Fgfr3|Pkm	http://www.genome.jp/kegg-bin/show_pathway?rno05230/rno:84489%09red/rno:60664%09red/rno:24842%09red/rno:25630%09red/rno:24377%09red/rno:29414%09red/rno:366508%09red/rno:24605%09red/rno:140635%09red
Inositol phosphate metabolism	KEGG PATHWAY	rno00562	10	78	0.0135952	0.038336	Pi4ka|Pik3cd|Plcd4|Pik3cg|Ripk1|Itpkc|Itpkb|Synj1|Mtmr7|Pik3c3	http://www.genome.jp/kegg-bin/show_pathway?rno00562/rno:306808%09red/rno:298947%09red/rno:306490%09red/rno:308451%09red/rno:140693%09red/rno:85238%09red/rno:54260%09red/rno:65052%09red/rno:366508%09red/rno:64161%09red
Progesterone-mediated oocyte maturation	KEGG PATHWAY	rno04914	11	91	0.0143772	0.0401791	Igf1|Ccna1|Spdya|Cdc25a|Pik3cd|Anapc10|Pkmyt1|Kif22|Akt3|Pik3r3|Mapk13	http://www.genome.jp/kegg-bin/show_pathway?rno04914/rno:293502%09red/rno:24482%09red/rno:192209%09red/rno:60664%09red/rno:361389%09red/rno:171102%09red/rno:287101%09red/rno:295052%09red/rno:29414%09red/rno:366508%09red/rno:29513%09red
Chronic myeloid leukemia	KEGG PATHWAY	rno05220	10	79	0.0146414	0.0405553	Hdac1|Bcl2l1|Tgfbr1|Tp53|Ccnd1|Pik3cd|Nras|Akt3|Pik3r3|Polk	http://www.genome.jp/kegg-bin/show_pathway?rno05220/rno:24888%09red/rno:60664%09red/rno:24842%09red/rno:29591%09red/rno:171525%09red/rno:58919%09red/rno:29414%09red/rno:366508%09red/rno:24605%09red/rno:297893%09red
Measles	KEGG PATHWAY	rno05162	15	145	0.0163223	0.0448147	Rab9a|Bcl2l1|Ddx58|Tp53|Stat2|Hspa2|Ccnd1|Pik3cd|Jun|Cblb|Akt3|Pik3r3|Jak3|Jak1|Tlr9	http://www.genome.jp/kegg-bin/show_pathway?rno05162/rno:24888%09red/rno:60664%09red/rno:25326%09red/rno:24842%09red/rno:24516%09red/rno:297989%09red/rno:171136%09red/rno:58919%09red/rno:29414%09red/rno:366508%09red/rno:338457%09red/rno:84589%09red/rno:288774%09red/rno:84598%09red/rno:24472%09red
Non-alcoholic fatty liver disease (NAFLD)	KEGG PATHWAY	rno04932	16	159	0.0167036	0.0454627	Ndufab1|COX3|Cebpa|Prkab2|Itch|Prkaa2|Jun|Rxra|Ndufb3|Traf2|Irs1|Akt3|Pik3r3|Pik3cd|Lepr|Sdhd	http://www.genome.jp/kegg-bin/show_pathway?rno04932/rno:363061%09red/rno:64562%09red/rno:25271%09red/rno:301427%09red/rno:60664%09red/rno:25467%09red/rno:26204%09red/rno:24516%09red/rno:24252%09red/rno:293453%09red/rno:24536%09red/rno:78975%09red/rno:29414%09red/rno:366508%09red/rno:311567%09red/rno:311786%09red
cGMP-PKG signaling pathway	KEGG PATHWAY	rno04022	17	173	0.0169277	0.0456755	Nfatc1|Irs1|Rock1|Atp2a1|Pde3a|Gtf2ird1|Cacna1f|Pik3cg|Atp2b1|Akt3|Slc25a5|Gna11|Slc8a1|Ppp1cb|Slc25a4|Nppa|Kcnmb4	http://www.genome.jp/kegg-bin/show_pathway?rno04022/rno:353256%09red/rno:66016%09red/rno:85333%09red/rno:29598%09red/rno:25467%09red/rno:25594%09red/rno:298947%09red/rno:116601%09red/rno:50678%09red/rno:81762%09red/rno:100361818%09red/rno:29414%09red/rno:25176%09red/rno:114493%09red/rno:29715%09red/rno:81662%09red/rno:24602%09red
GnRH signaling pathway	KEGG PATHWAY	rno04912	11	94	0.0175485	0.0469459	Map3k1|Camk2g|Jun|Mapk13|Nras|Cacna1f|Gnrhr|Gna11|Pla2g4c|Map2k7|Pla2g4e	http://www.genome.jp/kegg-bin/show_pathway?rno04912/rno:171140%09red/rno:81668%09red/rno:691810%09red/rno:24516%09red/rno:296091%09red/rno:29513%09red/rno:24605%09red/rno:363855%09red/rno:114493%09red/rno:81662%09red/rno:116667%09red
IL-17 signaling pathway	KEGG PATHWAY	rno04657	11	95	0.0187132	0.0493829	Cebpb|Traf2|Elavl1|Ptgs2|Mmp9|Jun|Il17f|Il4|Mapk4|Mapk13|Muc5ac	http://www.genome.jp/kegg-bin/show_pathway?rno04657/rno:24516%09red/rno:24253%09red/rno:682837%09red/rno:29513%09red/rno:29527%09red/rno:301291%09red/rno:363854%09red/rno:81687%09red/rno:311786%09red/rno:54268%09red/rno:287287%09red
Cocaine addiction	KEGG PATHWAY	rno05030	7	47	0.018775	0.0493829	Pdyn|Jun|Grin2c|Grin2a|Cdk5r1|Ddc|Slc18a2	http://www.genome.jp/kegg-bin/show_pathway?rno05030/rno:24311%09red/rno:24409%09red/rno:25549%09red/rno:24411%09red/rno:24516%09red/rno:29190%09red/rno:116671%09red
Chagas disease (American trypanosomiasis)	KEGG PATHWAY	rno05142	12	109	0.0200495	0.0522957	Tgfbr1|Ppp2ca|Pik3cd|Gna11|Jun|Cflar|Akt3|Pik3r3|Ifngr1|Mapk13|Tlr9|Serpine1	http://www.genome.jp/kegg-bin/show_pathway?rno05142/rno:60664%09red/rno:24672%09red/rno:29591%09red/rno:29513%09red/rno:24516%09red/rno:29414%09red/rno:117279%09red/rno:366508%09red/rno:338457%09red/rno:24617%09red/rno:81662%09red/rno:116465%09red
Tryptophan metabolism	KEGG PATHWAY	rno00380	7	48	0.0206006	0.053289	Aadat|Kmo|Dlst|Cat|Tph1|Ddc|Kyat1	http://www.genome.jp/kegg-bin/show_pathway?rno00380/rno:24311%09red/rno:24848%09red/rno:29416%09red/rno:311844%09red/rno:24248%09red/rno:299201%09red/rno:59113%09red
Insulin resistance	KEGG PATHWAY	rno04931	12	110	0.0212466	0.0544229	Akt3|Pck1|Prkab2|Ppp1r3b|Prkaa2|Pik3cd|Irs1|Ppargc1a|Gys2|Pik3r3|Ppp1cb|Slc27a1	http://www.genome.jp/kegg-bin/show_pathway?rno04931/rno:362282%09red/rno:60664%09red/rno:192280%09red/rno:25467%09red/rno:25594%09red/rno:78975%09red/rno:25623%09red/rno:64562%09red/rno:29414%09red/rno:83516%09red/rno:366508%09red/rno:94172%09red
Lysine degradation	KEGG PATHWAY	rno00310	8	60	0.0213866	0.0544229	Kmt5a|Aadat|Suv39h1|Dlst|Suv39h2|Ezh1|Dot1l|Setd7	http://www.genome.jp/kegg-bin/show_pathway?rno00310/rno:689820%09red/rno:689954%09red/rno:302553%09red/rno:362831%09red/rno:29416%09red/rno:364785%09red/rno:303547%09red/rno:299201%09red
Spliceosome	KEGG PATHWAY	rno03040	14	138	0.0227636	0.0574597	Hspa2|Magohb|Slu7|Srsf3|Sf3b1|Hnrnpa1|Tcerg1|U2surp|Hnrnpu|Ppil1|Snrnp27|Srsf10|Ppih|Crnkl1	http://www.genome.jp/kegg-bin/show_pathway?rno03040/rno:100910202%09red/rno:315903%09red/rno:29578%09red/rno:362392%09red/rno:84486%09red/rno:366461%09red/rno:303057%09red/rno:309651%09red/rno:307474%09red/rno:361814%09red/rno:24472%09red/rno:362630%09red/rno:117280%09red/rno:690303%09red
Influenza A	KEGG PATHWAY	rno05164	16	166	0.0232393	0.0581911	Xpo1|Ddx58|Cpsf4|Stat2|Calcoco2|Pik3cd|Slc25a5|Slc25a4|Nxt2|Akt3|Jak2|Ifngr1|Jak1|Pik3r3|Actb|Ep300	http://www.genome.jp/kegg-bin/show_pathway?rno05164/rno:304277%09red/rno:60664%09red/rno:85333%09red/rno:303479%09red/rno:85252%09red/rno:170915%09red/rno:24514%09red/rno:315352%09red/rno:297989%09red/rno:84598%09red/rno:29414%09red/rno:81822%09red/rno:366508%09red/rno:25176%09red/rno:288774%09red/rno:116465%09red
Choline metabolism in cancer	KEGG PATHWAY	rno05231	11	99	0.02395	0.0594949	Wasf2|Jun|Dgkq|Nras|Akt3|Pik3r3|Wasl|Pik3cd|Pla2g4c|Dgkg|Pla2g4e	http://www.genome.jp/kegg-bin/show_pathway?rno05231/rno:60664%09red/rno:25666%09red/rno:691810%09red/rno:24516%09red/rno:296091%09red/rno:682507%09red/rno:29414%09red/rno:366508%09red/rno:24605%09red/rno:100361138%09red/rno:313024%09red
Glioma	KEGG PATHWAY	rno05214	9	75	0.0263641	0.0649373	Igf1|Tp53|Ccnd1|Pik3cd|Camk2g|Nras|Akt3|Pik3r3|Polk	http://www.genome.jp/kegg-bin/show_pathway?rno05214/rno:24482%09red/rno:60664%09red/rno:171140%09red/rno:24842%09red/rno:58919%09red/rno:171525%09red/rno:29414%09red/rno:366508%09red/rno:24605%09red
C-type lectin receptor signaling pathway	KEGG PATHWAY	rno04625	12	114	0.0265683	0.0649373	Nfatc1|Stat2|Ptgs2|Clec7a|Jun|Nras|Cblb|Akt3|Pik3r3|Mapk13|Cyld|Pik3cd	http://www.genome.jp/kegg-bin/show_pathway?rno04625/rno:312937%09red/rno:100361818%09red/rno:60664%09red/rno:502902%09red/rno:171136%09red/rno:24516%09red/rno:29513%09red/rno:29527%09red/rno:29414%09red/rno:366508%09red/rno:24605%09red/rno:288774%09red
ErbB signaling pathway	KEGG PATHWAY	rno04012	10	88	0.0269233	0.0649373	Cblb|Ptk2|Jun|Camk2g|Nras|Akt3|Pik3r3|Pik3cd|Map2k7|Nrg3	http://www.genome.jp/kegg-bin/show_pathway?rno04012/rno:60664%09red/rno:171140%09red/rno:25614%09red/rno:24516%09red/rno:498596%09red/rno:366508%09red/rno:171136%09red/rno:29414%09red/rno:24605%09red/rno:363855%09red
Selenocompound metabolism	KEGG PATHWAY	rno00450	4	19	0.0269708	0.0649373	Papss1|Sephs2|Scly|Kyat1	http://www.genome.jp/kegg-bin/show_pathway?rno00450/rno:363285%09red/rno:308993%09red/rno:311844%09red/rno:295443%09red
Bladder cancer	KEGG PATHWAY	rno05219	6	40	0.0278579	0.0665612	Tp53|Ccnd1|Nras|Mmp9|Fgfr3|Dapk1	http://www.genome.jp/kegg-bin/show_pathway?rno05219/rno:84489%09red/rno:24842%09red/rno:58919%09red/rno:24605%09red/rno:81687%09red/rno:306722%09red
Human immunodeficiency virus 1 infection	KEGG PATHWAY	rno05170	21	243	0.0284711	0.0675109	Bcl2l1|Nfatc1|Ap1s3|Ptk2|Gng2|Pik3cd|Rbx1|Jun|Mapk13|Nras|Gna11|Cul4a|Tapbp|Cd4|Akt3|Map2k7|Cxcr4|Pik3r3|Gnb1|Traf2|Cul1	http://www.genome.jp/kegg-bin/show_pathway?rno05170/rno:100361818%09red/rno:24888%09red/rno:24932%09red/rno:29414%09red/rno:60664%09red/rno:80850%09red/rno:367304%09red/rno:25614%09red/rno:361181%09red/rno:362356%09red/rno:24400%09red/rno:366508%09red/rno:25217%09red/rno:29513%09red/rno:24516%09red/rno:60628%09red/rno:24605%09red/rno:363855%09red/rno:311786%09red/rno:300084%09red/rno:81662%09red
RIG-I-like receptor signaling pathway	KEGG PATHWAY	rno04622	8	64	0.029059	0.0680524	Ddx58|Map3k1|Traf2|Azi2|Cyld|Atg5|Rnf125|Mapk13	http://www.genome.jp/kegg-bin/show_pathway?rno04622/rno:312937%09red/rno:316051%09red/rno:365601%09red/rno:297989%09red/rno:29513%09red/rno:311786%09red/rno:361296%09red/rno:116667%09red
Fanconi anemia pathway	KEGG PATHWAY	rno03460	7	52	0.0291343	0.0680524	Brca1|Wdr48|Fancg|Fancf|Hes1|Polk|Polh	http://www.genome.jp/kegg-bin/show_pathway?rno03460/rno:363164%09red/rno:497672%09red/rno:29577%09red/rno:171525%09red/rno:691105%09red/rno:499155%09red/rno:316235%09red
Thermogenesis	KEGG PATHWAY	rno04714	21	245	0.0305584	0.0708501	Ndufab1|Smarcc2|Smarcc1|Prkab2|Ndufaf4|Nras|COX3|Ndufb3|Ppargc1a|Prkaa2|Rps6|Actb|Smarce1|Mapk13|ND1|Cnr1|Smarca2|ND4|Znf516|Sdhd|Nppa	http://www.genome.jp/kegg-bin/show_pathway?rno04714/rno:363061%09red/rno:26193%09red/rno:26201%09red/rno:26204%09red/rno:685179%09red/rno:301020%09red/rno:303518%09red/rno:362495%09red/rno:25248%09red/rno:83516%09red/rno:81822%09red/rno:293453%09red/rno:29513%09red/rno:78975%09red/rno:301427%09red/rno:291406%09red/rno:24605%09red/rno:29304%09red/rno:361745%09red/rno:24602%09red/rno:64562%09red
Bacterial invasion of epithelial cells	KEGG PATHWAY	rno05100	9	78	0.0321644	0.0740254	Ptk2|Wasf2|Arpc1b|Pik3cd|Ctnnb1|Pik3r3|Wasl|Actb|Elmo1	http://www.genome.jp/kegg-bin/show_pathway?rno05100/rno:84353%09red/rno:60664%09red/rno:25614%09red/rno:361251%09red/rno:682507%09red/rno:313024%09red/rno:81822%09red/rno:366508%09red/rno:54227%09red
Focal adhesion	KEGG PATHWAY	rno04510	18	203	0.0330153	0.0754276	Ptk2|Igf1|Ppp1cb|Diaph1|Ccnd1|Pik3cd|Vav3|Jun|Col9a3|Rock1|Ctnnb1|Vav1|Akt3|Pik3r3|Tln2|Lamc3|Actb|Flt1	http://www.genome.jp/kegg-bin/show_pathway?rno04510/rno:24482%09red/rno:307483%09red/rno:60664%09red/rno:362285%09red/rno:25594%09red/rno:25614%09red/rno:54251%09red/rno:24516%09red/rno:295378%09red/rno:311862%09red/rno:84353%09red/rno:58919%09red/rno:29414%09red/rno:81822%09red/rno:81762%09red/rno:366508%09red/rno:315776%09red/rno:25156%09red
Relaxin signaling pathway	KEGG PATHWAY	rno04926	13	132	0.0332556	0.0754276	Nos1|Tgfbr1|Gng2|Jun|Mmp9|Nras|Akt3|Map2k7|Mapk13|Edn1|Pik3r3|Gnb1|Pik3cd	http://www.genome.jp/kegg-bin/show_pathway?rno04926/rno:24323%09red/rno:60664%09red/rno:80850%09red/rno:24598%09red/rno:29591%09red/rno:24400%09red/rno:366508%09red/rno:29513%09red/rno:24516%09red/rno:29414%09red/rno:24605%09red/rno:363855%09red/rno:81687%09red
Long-term potentiation	KEGG PATHWAY	rno04720	8	66	0.0335283	0.0754989	Camk2g|Ppp1cb|Gria1|Nras|Grin2c|Grin2a|Ep300|Grm1	http://www.genome.jp/kegg-bin/show_pathway?rno04720/rno:25594%09red/rno:171140%09red/rno:24414%09red/rno:170915%09red/rno:24409%09red/rno:24411%09red/rno:50592%09red/rno:24605%09red
Fatty acid elongation	KEGG PATHWAY	rno00062	5	31	0.0340171	0.0760525	Elovl6|Ppt1|Ppt2|Them4|Tecr	http://www.genome.jp/kegg-bin/show_pathway?rno00062/rno:361992%09red/rno:191576%09red/rno:29411%09red/rno:171402%09red/rno:54398%09red
Necroptosis	KEGG PATHWAY	rno04217	15	161	0.0346889	0.0768835	Traf2|Stat2|Camk2g|Slc25a5|Slc25a4|Cflar|Jak2|Jak3|Mlkl|Jak1|Pla2g4c|Cyld|Fth1|Pla2g4e|Ifngr1	http://www.genome.jp/kegg-bin/show_pathway?rno04217/rno:25319%09red/rno:311786%09red/rno:312937%09red/rno:25326%09red/rno:85333%09red/rno:171140%09red/rno:24514%09red/rno:296091%09red/rno:691810%09red/rno:690743%09red/rno:84598%09red/rno:117279%09red/rno:25176%09red/rno:288774%09red/rno:116465%09red
Dopaminergic synapse	KEGG PATHWAY	rno04728	13	133	0.03488	0.0768835	Akt3|Gria1|Camk2g|Kcnj5|Ppp2ca|Mapk13|Gnb1|Grin2a|Gng2|Ppp1cb|Ppp2r5e|Ddc|Slc18a2	http://www.genome.jp/kegg-bin/show_pathway?rno04728/rno:171140%09red/rno:24311%09red/rno:24672%09red/rno:25594%09red/rno:299147%09red/rno:25549%09red/rno:24409%09red/rno:24400%09red/rno:80850%09red/rno:50592%09red/rno:29513%09red/rno:29414%09red/rno:29713%09red
Hypertrophic cardiomyopathy (HCM)	KEGG PATHWAY	rno05410	10	93	0.0362752	0.0788481	Igf1|Prkab2|Atp2a1|Prkaa2|Cacna1f|Slc8a1|Tpm1|Edn1|Actb|Ttn	http://www.genome.jp/kegg-bin/show_pathway?rno05410/rno:24482%09red/rno:24851%09red/rno:116601%09red/rno:64562%09red/rno:78975%09red/rno:81822%09red/rno:24323%09red/rno:84015%09red/rno:114493%09red/rno:29715%09red
Morphine addiction	KEGG PATHWAY	rno05032	10	93	0.0362752	0.0788481	Kcnj5|Gabrr1|Pde3a|Grk3|Gng2|Gabre|Gnb1|Gabrb3|Pde10a|Gabra2	http://www.genome.jp/kegg-bin/show_pathway?rno05032/rno:24922%09red/rno:80850%09red/rno:24400%09red/rno:289606%09red/rno:65191%09red/rno:50678%09red/rno:29694%09red/rno:25372%09red/rno:29713%09red/rno:63885%09red
Hedgehog signaling pathway	KEGG PATHWAY	rno04340	6	43	0.036637	0.0790855	Ccnd1|Grk3|Spop|Cdon|Cul1|Cul3	http://www.genome.jp/kegg-bin/show_pathway?rno04340/rno:301555%09red/rno:58919%09red/rno:50938%09red/rno:287643%09red/rno:362356%09red/rno:25372%09red
RNA polymerase	KEGG PATHWAY	rno03020	5	32	0.0377471	0.080373	Polr3f|Polr3g|Polr1b|Polr3c|Polr2c	http://www.genome.jp/kegg-bin/show_pathway?rno03020/rno:361365%09red/rno:310685%09red/rno:685465%09red/rno:83582%09red/rno:311487%09red
Nicotinate and nicotinamide metabolism	KEGG PATHWAY	rno00760	5	32	0.0377471	0.080373	Cd38|Aspdh|Nadk|Nt5c2|Nudt12	http://www.genome.jp/kegg-bin/show_pathway?rno00760/rno:367323%09red/rno:292875%09red/rno:25668%09red/rno:100125370%09red/rno:100363253%09red
Vascular smooth muscle contraction	KEGG PATHWAY	rno04270	13	135	0.0382977	0.0809945	Adora2a|Avpr1a|Ppp1cb|Kcnmb4|Pla2g12a|Rock1|Cacna1f|Pla2g2a|Pla2g4c|Gna11|Edn1|Pla2g4e|Nppa	http://www.genome.jp/kegg-bin/show_pathway?rno04270/rno:25369%09red/rno:24323%09red/rno:66016%09red/rno:25594%09red/rno:691810%09red/rno:296091%09red/rno:24602%09red/rno:81762%09red/rno:114493%09red/rno:362039%09red/rno:81662%09red/rno:29692%09red/rno:25107%09red
B cell receptor signaling pathway	KEGG PATHWAY	rno04662	9	81	0.0387939	0.0814933	Nfatc1|Vav1|Jun|Vav3|Nras|Akt3|Pik3r3|Pik3cd|Pik3ap1	http://www.genome.jp/kegg-bin/show_pathway?rno04662/rno:100361818%09red/rno:60664%09red/rno:24516%09red/rno:295378%09red/rno:294048%09red/rno:25156%09red/rno:29414%09red/rno:366508%09red/rno:24605%09red
Platinum drug resistance	KEGG PATHWAY	rno01524	9	82	0.0411956	0.0859615	Bcl2l1|Brca1|Tp53|Pik3cd|Mgst2|Akt3|Pik3r3|Polh|Atp7b	http://www.genome.jp/kegg-bin/show_pathway?rno01524/rno:497672%09red/rno:24888%09red/rno:60664%09red/rno:24842%09red/rno:24218%09red/rno:29414%09red/rno:366508%09red/rno:295037%09red/rno:316235%09red
Hematopoietic cell lineage	KEGG PATHWAY	rno04640	10	97	0.0452196	0.0937334	Cd38|Il4r|Il11|Csf1r|Cd4|Il4|Flt3lg|Cd44|Flt3|Ms4a1	http://www.genome.jp/kegg-bin/show_pathway?rno04640/rno:25406%09red/rno:24932%09red/rno:25668%09red/rno:307403%09red/rno:171040%09red/rno:309217%09red/rno:103691134%09red/rno:140635%09red/rno:25084%09red/rno:287287%09red
Regulation of lipolysis in adipocytes	KEGG PATHWAY	rno04923	7	58	0.045943	0.0940932	Ptgs2|Npy1r|Pik3cd|Irs1|Akt3|Pik3r3|Nppa	http://www.genome.jp/kegg-bin/show_pathway?rno04923/rno:60664%09red/rno:25467%09red/rno:29358%09red/rno:29527%09red/rno:29414%09red/rno:366508%09red/rno:24602%09red
Salmonella infection	KEGG PATHWAY	rno05132	9	84	0.0462951	0.0940932	Wasf2|Arpc1b|Jun|Rock1|Wasl|Mapk13|Actb|Klc3|Ifngr1	http://www.genome.jp/kegg-bin/show_pathway?rno05132/rno:313024%09red/rno:24516%09red/rno:682507%09red/rno:29513%09red/rno:116465%09red/rno:81822%09red/rno:81762%09red/rno:171549%09red/rno:54227%09red
RNA degradation	KEGG PATHWAY	rno03018	9	84	0.0462951	0.0940932	Exosc10|Tob2|Hspa9|Hspd1|Ddx6|Dcp1a|Exosc3|Wdr61|Exosc6	http://www.genome.jp/kegg-bin/show_pathway?rno03018/rno:313707%09red/rno:315159%09red/rno:291671%09red/rno:307850%09red/rno:313243%09red/rno:500988%09red/rno:63868%09red/rno:361109%09red/rno:363064%09red
Serotonergic synapse	KEGG PATHWAY	rno04726	12	126	0.0482662	0.0974666	Ptgs2|Pla2g4c|Kcnj5|Gnb1|Nras|Cacna1f|Tph1|Gng2|Ddc|Slc18a2|Gabrb3|Pla2g4e	http://www.genome.jp/kegg-bin/show_pathway?rno04726/rno:24311%09red/rno:24848%09red/rno:24922%09red/rno:25549%09red/rno:80850%09red/rno:691810%09red/rno:24400%09red/rno:296091%09red/rno:29527%09red/rno:24605%09red/rno:29713%09red/rno:114493%09red
Melanoma	KEGG PATHWAY	rno05218	8	72	0.0496624	0.0996431	Igf1|Tp53|Ccnd1|Pik3cd|Nras|Akt3|Pik3r3|Polk	http://www.genome.jp/kegg-bin/show_pathway?rno05218/rno:24482%09red/rno:60664%09red/rno:24842%09red/rno:58919%09red/rno:171525%09red/rno:29414%09red/rno:366508%09red/rno:24605%09red
Glycosaminoglycan biosynthesis - keratan sulfate	KEGG PATHWAY	rno00533	3	14	0.0519912	0.103651	St3gal3|St3gal1|Chst4	http://www.genome.jp/kegg-bin/show_pathway?rno00533/rno:64445%09red/rno:307838%09red/rno:362924%09red
alpha-Linolenic acid metabolism	KEGG PATHWAY	rno00592	4	25	0.0570432	0.113003	Pla2g2a|Pla2g4c|Pla2g12a|Pla2g4e	http://www.genome.jp/kegg-bin/show_pathway?rno00592/rno:296091%09red/rno:362039%09red/rno:691810%09red/rno:29692%09red
Peroxisome	KEGG PATHWAY	rno04146	9	88	0.0577116	0.113608	Crat|Pex1|Pex5l|Cat|Nudt12|Far1|Abcd1|Xdh|Phyh	http://www.genome.jp/kegg-bin/show_pathway?rno04146/rno:293173%09red/rno:286937%09red/rno:500006%09red/rno:311849%09red/rno:114209%09red/rno:497811%09red/rno:24248%09red/rno:367323%09red/rno:363516%09red
Fatty acid metabolism	KEGG PATHWAY	rno01212	7	62	0.060017	0.116679	Acadvl|Ppt1|Ppt2|Tecr|Elovl6|Acadsb|Acadl	http://www.genome.jp/kegg-bin/show_pathway?rno01212/rno:25618%09red/rno:191576%09red/rno:25287%09red/rno:29411%09red/rno:171402%09red/rno:54398%09red/rno:25363%09red
Glycerolipid metabolism	KEGG PATHWAY	rno00561	7	62	0.060017	0.116679	Lpin2|Dgkq|Gpat3|Agpat5|Agpat3|Agpat1|Dgkg	http://www.genome.jp/kegg-bin/show_pathway?rno00561/rno:306582%09red/rno:25666%09red/rno:305166%09red/rno:406165%09red/rno:316737%09red/rno:294324%09red/rno:100361138%09red
Protein export	KEGG PATHWAY	rno03060	4	26	0.0632833	0.12227	Srpra|Sec63|Sec61a2|Spcs3	http://www.genome.jp/kegg-bin/show_pathway?rno03060/rno:361273%09red/rno:309858%09red/rno:680782%09red/rno:315548%09red
Human cytomegalovirus infection	KEGG PATHWAY	rno05163	20	253	0.0643996	0.123663	Nfatc1|Traf2|Ptk2|Tp53|Ptgs2|Ccnd1|Gnb1|Cxcr4|Nras|Gna11|Rock1|Ctnnb1|Akt3|Pik3r3|Tapbp|Mapk13|Cx3cl1|Gng2|Pik3cd|Jak1	http://www.genome.jp/kegg-bin/show_pathway?rno05163/rno:60628%09red/rno:311786%09red/rno:100361818%09red/rno:60664%09red/rno:80850%09red/rno:25614%09red/rno:24842%09red/rno:58919%09red/rno:81762%09red/rno:84353%09red/rno:29513%09red/rno:24400%09red/rno:29414%09red/rno:366508%09red/rno:25217%09red/rno:24605%09red/rno:89808%09red/rno:81662%09red/rno:84598%09red/rno:29527%09red
Collecting duct acid secretion	KEGG PATHWAY	rno04966	4	27	0.0698656	0.133341	Atp6v0a4|Atp6v1d|Atp6v1a|Atp6v1g2	http://www.genome.jp/kegg-bin/show_pathway?rno04966/rno:685232%09red/rno:296981%09red/rno:299159%09red/rno:368044%09red
N-Glycan biosynthesis	KEGG PATHWAY	rno00510	6	52	0.0727293	0.137965	St6gal1|Man2a2|Mgat2|Mgat3|Mgat4a|Dpm3	http://www.genome.jp/kegg-bin/show_pathway?rno00510/rno:94273%09red/rno:29582%09red/rno:367252%09red/rno:308757%09red/rno:25197%09red/rno:502017%09red
Glycine, serine and threonine metabolism	KEGG PATHWAY	rno00260	5	40	0.0763289	0.143921	Psat1|Chdh|Aoc3|Amt|Phgdh	http://www.genome.jp/kegg-bin/show_pathway?rno00260/rno:290551%09red/rno:306586%09red/rno:58835%09red/rno:293820%09red/rno:29473%09red
Parkinson disease	KEGG PATHWAY	rno05012	13	152	0.0772345	0.144757	Ndufab1|Adora2a|COX3|Ndufb3|Cap1|Slc25a5|Slc25a4|Pink1|Ube2g2|ND1|Slc18a2|Sdhd|ND4	http://www.genome.jp/kegg-bin/show_pathway?rno05012/rno:363061%09red/rno:26193%09red/rno:298575%09red/rno:26204%09red/rno:85333%09red/rno:25549%09red/rno:26201%09red/rno:293453%09red/rno:25369%09red/rno:301427%09red/rno:25176%09red/rno:294331%09red/rno:117287%09red
Toll-like receptor signaling pathway	KEGG PATHWAY	rno04620	9	95	0.0817313	0.152273	Tollip|Pik3cd|Jun|Akt3|Pik3r3|Mapk13|Ly96|Map2k7|Tlr9	http://www.genome.jp/kegg-bin/show_pathway?rno04620/rno:60664%09red/rno:24516%09red/rno:366508%09red/rno:29513%09red/rno:29414%09red/rno:361677%09red/rno:448830%09red/rno:363855%09red/rno:338457%09red
Hippo signaling pathway - multiple species	KEGG PATHWAY	rno04392	4	29	0.0840319	0.155633	Mob1b|Stk3|Wtip|Yap1	http://www.genome.jp/kegg-bin/show_pathway?rno04392/rno:361552%09red/rno:363014%09red/rno:360920%09red/rno:65189%09red
Ovarian steroidogenesis	KEGG PATHWAY	rno04913	6	55	0.0880858	0.161783	Ptgs2|Igf1|Star|Lhcgr|Pla2g4c|Pla2g4e	http://www.genome.jp/kegg-bin/show_pathway?rno04913/rno:24482%09red/rno:25477%09red/rno:25557%09red/rno:691810%09red/rno:296091%09red/rno:29527%09red
Carbohydrate digestion and absorption	KEGG PATHWAY	rno04973	5	42	0.0883863	0.161783	Pik3cd|Mgam|Akt3|Pik3r3|Slc2a5	http://www.genome.jp/kegg-bin/show_pathway?rno04973/rno:366508%09red/rno:312272%09red/rno:65197%09red/rno:60664%09red/rno:29414%09red
Arachidonic acid metabolism	KEGG PATHWAY	rno00590	8	83	0.0905904	0.164854	Ptgs2|Ptges2|Pla2g12a|Ptgis|Pla2g2a|Ggt1|Pla2g4c|Pla2g4e	http://www.genome.jp/kegg-bin/show_pathway?rno00590/rno:25527%09red/rno:691810%09red/rno:296091%09red/rno:311865%09red/rno:116568%09red/rno:362039%09red/rno:29692%09red/rno:29527%09red
Glyoxylate and dicarboxylate metabolism	KEGG PATHWAY	rno00630	4	30	0.0916006	0.165728	Cs|Amt|Mdh2|Cat	http://www.genome.jp/kegg-bin/show_pathway?rno00630/rno:81829%09red/rno:170587%09red/rno:24248%09red/rno:306586%09red
Renal cell carcinoma	KEGG PATHWAY	rno05211	7	70	0.0953031	0.171436	Nras|Pik3cd|Akt3|Pik3r3|Jun|Rbx1|Ep300	http://www.genome.jp/kegg-bin/show_pathway?rno05211/rno:60664%09red/rno:170915%09red/rno:24516%09red/rno:29414%09red/rno:366508%09red/rno:24605%09red/rno:300084%09red
Other glycan degradation	KEGG PATHWAY	rno00511	3	19	0.0978799	0.175065	Man2b2|Fuca2|Engase	http://www.genome.jp/kegg-bin/show_pathway?rno00511/rno:303702%09red/rno:292485%09red/rno:360955%09red
Circadian entrainment	KEGG PATHWAY	rno04713	9	100	0.102087	0.181553	Nos1|Camk2g|Kcnj5|Per2|Gria1|Gnb1|Grin2c|Grin2a|Gng2	http://www.genome.jp/kegg-bin/show_pathway?rno04713/rno:24409%09red/rno:171140%09red/rno:24598%09red/rno:80850%09red/rno:24411%09red/rno:24400%09red/rno:50592%09red/rno:63840%09red/rno:29713%09red
Pyrimidine metabolism	KEGG PATHWAY	rno00240	6	58	0.105069	0.185801	Nme7|Entpd1|Entpd8|Tyms|Cant1|Nt5c2	http://www.genome.jp/kegg-bin/show_pathway?rno00240/rno:246272%09red/rno:64519%09red/rno:613267%09red/rno:29261%09red/rno:100363253%09red/rno:171566%09red
Cell adhesion molecules (CAMs)	KEGG PATHWAY	rno04514	14	178	0.110753	0.193932	Nlgn2|Sele|Cldn20|Nrxn1|Cd4|Neo1|Itgal|Spn|Alcam|Ptprc|Cldn2|Selp|Cldn5|F11r	http://www.genome.jp/kegg-bin/show_pathway?rno04514/rno:60391%09red/rno:25544%09red/rno:25651%09red/rno:680178%09red/rno:24796%09red/rno:24699%09red/rno:116479%09red/rno:117096%09red/rno:81735%09red/rno:65131%09red/rno:308995%09red/rno:24932%09red/rno:300920%09red/rno:79559%09red
NF-kappa B signaling pathway	KEGG PATHWAY	rno04064	9	102	0.11097	0.193932	Bcl2l1|Ptgs2|Ddx58|Traf2|Cflar|Cyld|Pias4|Ly96|Lck	http://www.genome.jp/kegg-bin/show_pathway?rno04064/rno:24888%09red/rno:312937%09red/rno:362827%09red/rno:313050%09red/rno:448830%09red/rno:297989%09red/rno:29527%09red/rno:117279%09red/rno:311786%09red
Inflammatory mediator regulation of TRP channels	KEGG PATHWAY	rno04750	10	117	0.111526	0.193932	Igf1|Ppp1cb|Camk2g|Pik3cd|Pik3r3|Il1rap|Pla2g4c|F2rl1|Mapk13|Pla2g4e	http://www.genome.jp/kegg-bin/show_pathway?rno04750/rno:24482%09red/rno:60664%09red/rno:171140%09red/rno:25466%09red/rno:25594%09red/rno:691810%09red/rno:296091%09red/rno:29513%09red/rno:366508%09red/rno:116677%09red
Toxoplasmosis	KEGG PATHWAY	rno05145	10	118	0.115813	0.199207	Bcl2l1|Hspa2|Jak1|Pik3cg|Akt3|Jak2|Ifngr1|Mapk13|Ly96|Lamc3	http://www.genome.jp/kegg-bin/show_pathway?rno05145/rno:24888%09red/rno:298947%09red/rno:24514%09red/rno:311862%09red/rno:29513%09red/rno:24472%09red/rno:29414%09red/rno:448830%09red/rno:84598%09red/rno:116465%09red
Autophagy - other	KEGG PATHWAY	rno04136	4	33	0.116139	0.199207	Ppp2ca|Pik3c3|Atg13|Atg5	http://www.genome.jp/kegg-bin/show_pathway?rno04136/rno:65052%09red/rno:362164%09red/rno:24672%09red/rno:365601%09red
p53 signaling pathway	KEGG PATHWAY	rno04115	7	74	0.116469	0.199207	Bcl2l1|Igf1|Tp53|Ccnd1|Sfn|Ccng1|Serpine1	http://www.genome.jp/kegg-bin/show_pathway?rno04115/rno:25405%09red/rno:24888%09red/rno:24482%09red/rno:24842%09red/rno:58919%09red/rno:313017%09red/rno:24617%09red
Malaria	KEGG PATHWAY	rno05144	6	60	0.117266	0.19948	Gypc|Klrk1|Sele|Itgal|Tlr9|Selp	http://www.genome.jp/kegg-bin/show_pathway?rno05144/rno:24934%09red/rno:25544%09red/rno:25651%09red/rno:308995%09red/rno:338457%09red/rno:364837%09red
Adrenergic signaling in cardiomyocytes	KEGG PATHWAY	rno04261	12	149	0.117954	0.199565	Ppp1cb|Atp2a1|Ppp2ca|Camk2g|Cacna1f|Pik3cg|Atp2b1|Akt3|Tpm1|Mapk13|Slc8a1|Ppp2r5e	http://www.genome.jp/kegg-bin/show_pathway?rno04261/rno:171140%09red/rno:24672%09red/rno:25594%09red/rno:299147%09red/rno:24851%09red/rno:29598%09red/rno:298947%09red/rno:116601%09red/rno:29513%09red/rno:29414%09red/rno:114493%09red/rno:29715%09red
Cardiac muscle contraction	KEGG PATHWAY	rno04260	8	89	0.119217	0.200145	Slc9a6|Atp2a1|Casq2|COX3|Tpm1|Cacna1f|Slc8a1|Hrc	http://www.genome.jp/kegg-bin/show_pathway?rno04260/rno:26204%09red/rno:24851%09red/rno:29209%09red/rno:292905%09red/rno:116601%09red/rno:114493%09red/rno:29715%09red/rno:302863%09red
Glycosaminoglycan biosynthesis - chondroitin sulfate / dermatan sulfate	KEGG PATHWAY	rno00532	3	21	0.119575	0.200145	Csgalnact2|B4galt7|Csgalnact1	http://www.genome.jp/kegg-bin/show_pathway?rno00532/rno:364675%09red/rno:297554%09red/rno:306375%09red
Leishmaniasis	KEGG PATHWAY	rno05140	7	75	0.122114	0.202875	Ptgs2|Jak1|Jun|Il4|Jak2|Ifngr1|Mapk13	http://www.genome.jp/kegg-bin/show_pathway?rno05140/rno:24514%09red/rno:24516%09red/rno:29513%09red/rno:29527%09red/rno:84598%09red/rno:116465%09red/rno:287287%09red
Ether lipid metabolism	KEGG PATHWAY	rno00565	5	47	0.122503	0.202875	Pla2g2a|Pla2g4c|Pla2g12a|Selenoi|Pla2g4e	http://www.genome.jp/kegg-bin/show_pathway?rno00565/rno:296091%09red/rno:362713%09red/rno:362039%09red/rno:691810%09red/rno:29692%09red
SNARE interactions in vesicular transport	KEGG PATHWAY	rno04130	4	34	0.124895	0.205582	Snap23|Vamp7|Stx17|Stx6	http://www.genome.jp/kegg-bin/show_pathway?rno04130/rno:64630%09red/rno:252853%09red/rno:85491%09red/rno:60562%09red
Phagosome	KEGG PATHWAY	rno04145	15	198	0.125451	0.205582	Nos1|Mrc2|Rab5a|Clec7a|Tubb4b|Atp6v0a4|Sec61a2|Atp6v1g2|Lamp1|Tuba1b|Atp6v1d|Atp6v1a|Actb|Pik3c3|Canx	http://www.genome.jp/kegg-bin/show_pathway?rno04145/rno:685232%09red/rno:498011%09red/rno:502902%09red/rno:24598%09red/rno:361273%09red/rno:296981%09red/rno:64633%09red/rno:299159%09red/rno:500929%09red/rno:25328%09red/rno:296554%09red/rno:29144%09red/rno:368044%09red/rno:81822%09red/rno:65052%09red
Glucagon signaling pathway	KEGG PATHWAY	rno04922	9	106	0.129975	0.211887	Akt3|Pck1|Prkab2|Camk2g|Ppargc1a|Prkaa2|Gys2|Ep300|Pkm	http://www.genome.jp/kegg-bin/show_pathway?rno04922/rno:362282%09red/rno:171140%09red/rno:170915%09red/rno:25623%09red/rno:78975%09red/rno:25630%09red/rno:64562%09red/rno:29414%09red/rno:83516%09red
Other types of O-glycan biosynthesis	KEGG PATHWAY	rno00514	3	22	0.131029	0.212498	St3gal3|Pofut2|St6gal1	http://www.genome.jp/kegg-bin/show_pathway?rno00514/rno:25197%09red/rno:64445%09red/rno:309686%09red
GABAergic synapse	KEGG PATHWAY	rno04727	8	92	0.135135	0.218027	Slc38a2|Gabrr1|Gnb1|Cacna1f|Gng2|Gabre|Gabrb3|Gabra2	http://www.genome.jp/kegg-bin/show_pathway?rno04727/rno:80850%09red/rno:24922%09red/rno:24400%09red/rno:289606%09red/rno:65191%09red/rno:29642%09red/rno:29694%09red/rno:114493%09red
ABC transporters	KEGG PATHWAY	rno02010	5	49	0.137634	0.219793	Abcd1|Abcg1|Abcb1|Abca5|Abca1	http://www.genome.jp/kegg-bin/show_pathway?rno02010/rno:286970%09red/rno:85264%09red/rno:313210%09red/rno:24646%09red/rno:363516%09red
Sphingolipid metabolism	KEGG PATHWAY	rno00600	5	49	0.137634	0.219793	Acer2|Sphk2|Sgpl1|Cerk|Sgms1	http://www.genome.jp/kegg-bin/show_pathway?rno00600/rno:308589%09red/rno:300129%09red/rno:286896%09red/rno:353229%09red/rno:313339%09red
Arrhythmogenic right ventricular cardiomyopathy (ARVC)	KEGG PATHWAY	rno05412	7	78	0.139862	0.222218	Atp2a1|Dsc2|Cacna1f|Ctnnb1|Slc8a1|Lef1|Actb	http://www.genome.jp/kegg-bin/show_pathway?rno05412/rno:161452%09red/rno:116601%09red/rno:84353%09red/rno:81822%09red/rno:291760%09red/rno:114493%09red/rno:29715%09red
Rheumatoid arthritis	KEGG PATHWAY	rno05323	8	93	0.14067	0.222372	Atp6v1d|Atp6v1a|Il11|Jun|Atp6v0a4|Itgal|Atp6v1g2|Flt1	http://www.genome.jp/kegg-bin/show_pathway?rno05323/rno:685232%09red/rno:296981%09red/rno:54251%09red/rno:171040%09red/rno:24516%09red/rno:368044%09red/rno:308995%09red/rno:299159%09red
DNA replication	KEGG PATHWAY	rno03030	4	36	0.143201	0.225235	Pcna|Rfc5|Mcm4|Pole4	http://www.genome.jp/kegg-bin/show_pathway?rno03030/rno:29728%09red/rno:304528%09red/rno:25737%09red/rno:362385%09red
Type II diabetes mellitus	KEGG PATHWAY	rno04930	5	50	0.145494	0.227698	Socs4|Irs1|Pik3r3|Pik3cd|Pkm	http://www.genome.jp/kegg-bin/show_pathway?rno04930/rno:25467%09red/rno:305828%09red/rno:25630%09red/rno:60664%09red/rno:366508%09red
Protein digestion and absorption	KEGG PATHWAY	rno04974	8	94	0.146315	0.227844	Slc38a2|Col18a1|Kcnk5|Col9a3|Col27a1|Mep1b|Slc8a1|Xpnpep2	http://www.genome.jp/kegg-bin/show_pathway?rno04974/rno:25727%09red/rno:362285%09red/rno:85251%09red/rno:364241%09red/rno:29642%09red/rno:117522%09red/rno:29715%09red/rno:298101%09red
Vitamin digestion and absorption	KEGG PATHWAY	rno04977	3	24	0.155003	0.237823	Lrat|Slc52a3|Slc19a3	http://www.genome.jp/kegg-bin/show_pathway?rno04977/rno:311536%09red/rno:316559%09red/rno:64047%09red
Mannose type O-glycan biosynthesis	KEGG PATHWAY	rno00515	3	24	0.155003	0.237823	Large2|St3gal3|Fut4	http://www.genome.jp/kegg-bin/show_pathway?rno00515/rno:60670%09red/rno:311202%09red/rno:64445%09red
Histidine metabolism	KEGG PATHWAY	rno00340	3	24	0.155003	0.237823	Cndp1|Aspa|Carnmt1	http://www.genome.jp/kegg-bin/show_pathway?rno00340/rno:79251%09red/rno:293871%09red/rno:307212%09red
Inflammatory bowel disease (IBD)	KEGG PATHWAY	rno05321	6	66	0.157774	0.240894	Nfatc1|Il17f|Il4r|Jun|Il4|Ifngr1	http://www.genome.jp/kegg-bin/show_pathway?rno05321/rno:24516%09red/rno:100361818%09red/rno:301291%09red/rno:25084%09red/rno:116465%09red/rno:287287%09red
Arginine and proline metabolism	KEGG PATHWAY	rno00330	5	52	0.161768	0.245793	Nos1|Sms|Cndp1|P4ha3|L3hypdh	http://www.genome.jp/kegg-bin/show_pathway?rno00330/rno:24598%09red/rno:314214%09red/rno:363469%09red/rno:361612%09red/rno:307212%09red
Pyruvate metabolism	KEGG PATHWAY	rno00620	4	39	0.172459	0.258275	Pck1|Me1|Mdh2|Pkm	http://www.genome.jp/kegg-bin/show_pathway?rno00620/rno:362282%09red/rno:25630%09red/rno:81829%09red/rno:24552%09red
Primary immunodeficiency	KEGG PATHWAY	rno05340	4	39	0.172459	0.258275	Cd4|Ptprc|Lck|Jak3	http://www.genome.jp/kegg-bin/show_pathway?rno05340/rno:24699%09red/rno:24932%09red/rno:25326%09red/rno:313050%09red
Fructose and mannose metabolism	KEGG PATHWAY	rno00051	4	39	0.172459	0.258275	Pfkfb3|Pfkfb2|Pfkfb4|Gmppb	http://www.genome.jp/kegg-bin/show_pathway?rno00051/rno:24640%09red/rno:117276%09red/rno:54283%09red/rno:363145%09red
Aldosterone synthesis and secretion	KEGG PATHWAY	rno04925	8	100	0.182402	0.270929	Dagla|Star|Kcnj5|Camk2g|Cacna1f|Gna11|Atp2b1|Nppa	http://www.genome.jp/kegg-bin/show_pathway?rno04925/rno:29598%09red/rno:25557%09red/rno:171140%09red/rno:309207%09red/rno:29713%09red/rno:114493%09red/rno:81662%09red/rno:24602%09red
Fat digestion and absorption	KEGG PATHWAY	rno04975	4	40	0.182639	0.270929	Pla2g2a|Pla2g12a|Agpat1|Abca1	http://www.genome.jp/kegg-bin/show_pathway?rno04975/rno:406165%09red/rno:362039%09red/rno:313210%09red/rno:29692%09red
Ferroptosis	KEGG PATHWAY	rno04216	4	41	0.193011	0.282573	Slc39a8|Fth1|Tp53|Atg5	http://www.genome.jp/kegg-bin/show_pathway?rno04216/rno:25319%09red/rno:24842%09red/rno:365601%09red/rno:295455%09red
Homologous recombination	KEGG PATHWAY	rno03440	4	41	0.193011	0.282573	Brca1|Rad51d|Brcc3|Rad50	http://www.genome.jp/kegg-bin/show_pathway?rno03440/rno:497672%09red/rno:316794%09red/rno:303375%09red/rno:64012%09red
Folate biosynthesis	KEGG PATHWAY	rno00790	3	27	0.193197	0.282573	Dhfr|Tph1|Gch1	http://www.genome.jp/kegg-bin/show_pathway?rno00790/rno:24312%09red/rno:24848%09red/rno:29244%09red
Estrogen signaling pathway	KEGG PATHWAY	rno04915	10	134	0.196104	0.285491	Hspa2|Kcnj5|Jun|Krt20|Nras|Grm1|Akt3|Pik3r3|Mmp9|Pik3cd	http://www.genome.jp/kegg-bin/show_pathway?rno04915/rno:60664%09red/rno:24414%09red/rno:286912%09red/rno:24516%09red/rno:24472%09red/rno:29414%09red/rno:366508%09red/rno:24605%09red/rno:81687%09red/rno:29713%09red
Renin secretion	KEGG PATHWAY	rno04924	6	72	0.203454	0.293614	Kcnj2|Aqp1|Pde3a|Cacna1f|Edn1|Nppa	http://www.genome.jp/kegg-bin/show_pathway?rno04924/rno:114493%09red/rno:24323%09red/rno:25240%09red/rno:50678%09red/rno:29712%09red/rno:24602%09red
Linoleic acid metabolism	KEGG PATHWAY	rno00591	4	42	0.20356	0.293614	Pla2g2a|Pla2g4c|Pla2g12a|Pla2g4e	http://www.genome.jp/kegg-bin/show_pathway?rno00591/rno:296091%09red/rno:362039%09red/rno:691810%09red/rno:29692%09red
Glycosphingolipid biosynthesis - ganglio series	KEGG PATHWAY	rno00604	2	15	0.212235	0.304723	St3gal1|Slc33a1	http://www.genome.jp/kegg-bin/show_pathway?rno00604/rno:64018%09red/rno:362924%09red
African trypanosomiasis	KEGG PATHWAY	rno05143	4	43	0.214274	0.304888	Sele|F2rl1|Tlr9|Nppa	http://www.genome.jp/kegg-bin/show_pathway?rno05143/rno:338457%09red/rno:25544%09red/rno:116677%09red/rno:24602%09red
Ribosome biogenesis in eukaryotes	KEGG PATHWAY	rno03008	7	89	0.214298	0.304888	Xpo1|Rrp7a|Nxt2|Gtpbp4|Nvl|Rbm28|Nat10	http://www.genome.jp/kegg-bin/show_pathway?rno03008/rno:311257%09red/rno:362967%09red/rno:315352%09red/rno:85252%09red/rno:312182%09red/rno:114300%09red/rno:289323%09red
Gastric acid secretion	KEGG PATHWAY	rno04971	6	75	0.227902	0.322776	Kcnj2|Kcnj15|Camk2g|Ezr|Kcnk2|Actb	http://www.genome.jp/kegg-bin/show_pathway?rno04971/rno:171140%09red/rno:170899%09red/rno:81822%09red/rno:170847%09red/rno:29712%09red/rno:54319%09red
Alcoholism	KEGG PATHWAY	rno05034	12	175	0.241444	0.340414	Hdac1|Adora2a|Ppp1cb|Pdyn|Gnb1|Nras|Grin2c|Grin2a|Gng2|Ddc|Slc18a2|Hdac4	http://www.genome.jp/kegg-bin/show_pathway?rno05034/rno:24311%09red/rno:25594%09red/rno:24409%09red/rno:25549%09red/rno:363287%09red/rno:80850%09red/rno:24411%09red/rno:24400%09red/rno:29190%09red/rno:25369%09red/rno:24605%09red/rno:297893%09red
Glycosphingolipid biosynthesis - lacto and neolacto series	KEGG PATHWAY	rno00601	3	31	0.247122	0.346858	St3gal3|Gbgt1|Fut4	http://www.genome.jp/kegg-bin/show_pathway?rno00601/rno:60670%09red/rno:64445%09red/rno:65270%09red
Oxidative phosphorylation	KEGG PATHWAY	rno00190	10	143	0.249619	0.348285	Ndufab1|Atp6v1d|Atp6v1a|COX3|Ndufb3|ND4|Atp6v0a4|Atp6v1g2|ND1|Sdhd	http://www.genome.jp/kegg-bin/show_pathway?rno00190/rno:363061%09red/rno:26193%09red/rno:26201%09red/rno:368044%09red/rno:26204%09red/rno:685232%09red/rno:296981%09red/rno:299159%09red/rno:293453%09red/rno:301427%09red
Thiamine metabolism	KEGG PATHWAY	rno00730	2	17	0.250365	0.348285	Ak2|Ak4	http://www.genome.jp/kegg-bin/show_pathway?rno00730/rno:29223%09red/rno:24184%09red
NOD-like receptor signaling pathway	KEGG PATHWAY	rno04621	12	180	0.269554	0.373321	Bcl2l1|Nek7|Traf2|Antxr1|Stat2|Brcc3|Mapk13|Jun|Atg5|Gsdmd|Card6|Jak1	http://www.genome.jp/kegg-bin/show_pathway?rno04621/rno:24888%09red/rno:294770%09red/rno:365601%09red/rno:362393%09red/rno:315084%09red/rno:24516%09red/rno:360850%09red/rno:316794%09red/rno:29513%09red/rno:311786%09red/rno:288774%09red/rno:84598%09red
Dilated cardiomyopathy (DCM)	KEGG PATHWAY	rno05414	7	97	0.275703	0.380155	Igf1|Atp2a1|Cacna1f|Tpm1|Slc8a1|Actb|Ttn	http://www.genome.jp/kegg-bin/show_pathway?rno05414/rno:24482%09red/rno:24851%09red/rno:116601%09red/rno:81822%09red/rno:84015%09red/rno:114493%09red/rno:29715%09red
2-Oxocarboxylic acid metabolism	KEGG PATHWAY	rno01210	2	19	0.288657	0.39627	Cs|Aadat	http://www.genome.jp/kegg-bin/show_pathway?rno01210/rno:170587%09red/rno:29416%09red
Amoebiasis	KEGG PATHWAY	rno05146	7	99	0.29173	0.398741	Ptk2|Rab5a|Muc2|Pik3cd|Pik3r3|Gna11|Lamc3	http://www.genome.jp/kegg-bin/show_pathway?rno05146/rno:60664%09red/rno:25614%09red/rno:24572%09red/rno:64633%09red/rno:311862%09red/rno:366508%09red/rno:81662%09red
Complement and coagulation cascades	KEGG PATHWAY	rno04610	6	83	0.296967	0.402622	F5|Cfh|Masp1|Serpinf2|Fgg|Serpine1	http://www.genome.jp/kegg-bin/show_pathway?rno04610/rno:304929%09red/rno:155012%09red/rno:287527%09red/rno:24367%09red/rno:64023%09red/rno:24617%09red
Huntington disease	KEGG PATHWAY	rno05016	13	202	0.297143	0.402622	Ndufab1|Hdac1|Tp53|COX3|Ndufb3|Ppargc1a|Slc25a5|Slc25a4|Ap2m1|Rest|Polr2c|Ep300|Sdhd	http://www.genome.jp/kegg-bin/show_pathway?rno05016/rno:363061%09red/rno:83618%09red/rno:26204%09red/rno:85333%09red/rno:361365%09red/rno:170915%09red/rno:24842%09red/rno:293453%09red/rno:301427%09red/rno:83516%09red/rno:25176%09red/rno:116563%09red/rno:297893%09red
beta-Alanine metabolism	KEGG PATHWAY	rno00410	3	35	0.302967	0.407423	Aoc3|Sms|Cndp1	http://www.genome.jp/kegg-bin/show_pathway?rno00410/rno:363469%09red/rno:307212%09red/rno:29473%09red
Caffeine metabolism	KEGG PATHWAY	rno00232	1	6	0.305331	0.407423	Xdh	http://www.genome.jp/kegg-bin/show_pathway?rno00232/rno:497811%09red
Phosphonate and phosphinate metabolism	KEGG PATHWAY	rno00440	1	6	0.305331	0.407423	Selenoi	http://www.genome.jp/kegg-bin/show_pathway?rno00440/rno:362713%09red
PPAR signaling pathway	KEGG PATHWAY	rno03320	6	84	0.305893	0.407423	Pck1|Slc27a1|Rxra|Me1|Sorbs1|Acadl	http://www.genome.jp/kegg-bin/show_pathway?rno03320/rno:362282%09red/rno:25271%09red/rno:24552%09red/rno:686098%09red/rno:25287%09red/rno:94172%09red
Glutathione metabolism	KEGG PATHWAY	rno00480	5	69	0.321571	0.426491	Mgst2|G6pd|Ggt1|Sms|Gsr	http://www.genome.jp/kegg-bin/show_pathway?rno00480/rno:295037%09red/rno:116686%09red/rno:24377%09red/rno:363469%09red/rno:116568%09red
Glycosaminoglycan degradation	KEGG PATHWAY	rno00531	2	21	0.326708	0.431475	Ids|Arsb	http://www.genome.jp/kegg-bin/show_pathway?rno00531/rno:25227%09red/rno:363513%09red
Base excision repair	KEGG PATHWAY	rno03410	3	37	0.33115	0.435504	Pcna|Xrcc1|Pole4	http://www.genome.jp/kegg-bin/show_pathway?rno03410/rno:25737%09red/rno:362385%09red/rno:84495%09red
Phenylalanine metabolism	KEGG PATHWAY	rno00360	2	22	0.345538	0.450639	Ddc|Aoc3	http://www.genome.jp/kegg-bin/show_pathway?rno00360/rno:24311%09red/rno:29473%09red
Proximal tubule bicarbonate reclamation	KEGG PATHWAY	rno04964	2	22	0.345538	0.450639	Pck1|Aqp1	http://www.genome.jp/kegg-bin/show_pathway?rno04964/rno:362282%09red/rno:25240%09red
ECM-receptor interaction	KEGG PATHWAY	rno04512	6	89	0.351105	0.456	Cd44|Cd47|Col9a3|Npnt|Frem2|Lamc3	http://www.genome.jp/kegg-bin/show_pathway?rno04512/rno:25406%09red/rno:362285%09red/rno:311862%09red/rno:686753%09red/rno:29364%09red/rno:310418%09red
Cytosolic DNA-sensing pathway	KEGG PATHWAY	rno04623	4	56	0.362513	0.467179	Polr3f|Polr3g|Ddx58|Polr3c	http://www.genome.jp/kegg-bin/show_pathway?rno04623/rno:297989%09red/rno:311487%09red/rno:310685%09red/rno:685465%09red
Terpenoid backbone biosynthesis	KEGG PATHWAY	rno00900	2	23	0.364191	0.467179	Mvd|Ggps1	http://www.genome.jp/kegg-bin/show_pathway?rno00900/rno:81726%09red/rno:291211%09red
Mismatch repair	KEGG PATHWAY	rno03430	2	23	0.364191	0.467179	Pcna|Rfc5	http://www.genome.jp/kegg-bin/show_pathway?rno03430/rno:304528%09red/rno:25737%09red
Legionellosis	KEGG PATHWAY	rno05134	4	58	0.385819	0.492903	Rab1a|Eef1a1|Hspa2|Hspd1	http://www.genome.jp/kegg-bin/show_pathway?rno05134/rno:81754%09red/rno:63868%09red/rno:171361%09red/rno:24472%09red
Staphylococcus aureus infection	KEGG PATHWAY	rno05150	5	76	0.392682	0.499632	Selp|Fgg|Itgal|Masp1|Cfh	http://www.genome.jp/kegg-bin/show_pathway?rno05150/rno:25651%09red/rno:64023%09red/rno:24367%09red/rno:155012%09red/rno:308995%09red
Glycosaminoglycan biosynthesis - heparan sulfate / heparin	KEGG PATHWAY	rno00534	2	25	0.400847	0.507956	Extl2|B4galt7	http://www.genome.jp/kegg-bin/show_pathway?rno00534/rno:364675%09red/rno:310803%09red
Alzheimer disease	KEGG PATHWAY	rno05010	11	185	0.409082	0.516301	Ndufab1|Nos1|Atp2a1|Rtn4|COX3|Ndufb3|Cacna1f|Grin2c|Grin2a|Cdk5r1|Sdhd	http://www.genome.jp/kegg-bin/show_pathway?rno05010/rno:363061%09red/rno:116671%09red/rno:26204%09red/rno:24409%09red/rno:24598%09red/rno:24411%09red/rno:116601%09red/rno:83765%09red/rno:293453%09red/rno:301427%09red/rno:114493%09red
Vitamin B6 metabolism	KEGG PATHWAY	rno00750	1	10	0.435908	0.546464	Psat1	http://www.genome.jp/kegg-bin/show_pathway?rno00750/rno:293820%09red
Maturity onset diabetes of the young	KEGG PATHWAY	rno04950	2	27	0.436473	0.546464	Hes1|Foxa3	http://www.genome.jp/kegg-bin/show_pathway?rno04950/rno:25100%09red/rno:29577%09red
Basal transcription factors	KEGG PATHWAY	rno03022	3	45	0.442161	0.55138	Ercc2|Gtf2ird1|Taf9	http://www.genome.jp/kegg-bin/show_pathway?rno03022/rno:353256%09red/rno:373541%09red/rno:308415%09red
Butanoate metabolism	KEGG PATHWAY	rno00650	2	28	0.45385	0.56371	Aacs|Oxct1	http://www.genome.jp/kegg-bin/show_pathway?rno00650/rno:65984%09red/rno:690163%09red
Pancreatic secretion	KEGG PATHWAY	rno04972	6	101	0.460357	0.56729	Cd38|Atp2a1|Pla2g12a|Pla2g2a|Atp2b1|Sctr	http://www.genome.jp/kegg-bin/show_pathway?rno04972/rno:25668%09red/rno:29598%09red/rno:116601%09red/rno:81779%09red/rno:362039%09red/rno:29692%09red
Antigen processing and presentation	KEGG PATHWAY	rno04612	6	101	0.460357	0.56729	Hspa2|Psme3|Tapbp|Nfya|Cd4|Canx	http://www.genome.jp/kegg-bin/show_pathway?rno04612/rno:24932%09red/rno:25336%09red/rno:25217%09red/rno:29144%09red/rno:24472%09red/rno:287716%09red
Taurine and hypotaurine metabolism	KEGG PATHWAY	rno00430	1	11	0.464522	0.567951	Ggt1	http://www.genome.jp/kegg-bin/show_pathway?rno00430/rno:116568%09red
Synthesis and degradation of ketone bodies	KEGG PATHWAY	rno00072	1	11	0.464522	0.567951	Oxct1	http://www.genome.jp/kegg-bin/show_pathway?rno00072/rno:690163%09red
Fatty acid degradation	KEGG PATHWAY	rno00071	3	47	0.468895	0.571067	Acadvl|Acadl|Acadsb	http://www.genome.jp/kegg-bin/show_pathway?rno00071/rno:25618%09red/rno:25287%09red/rno:25363%09red
Mineral absorption	KEGG PATHWAY	rno04978	3	48	0.482045	0.582548	Slc8a1|Atp2b1|Fth1	http://www.genome.jp/kegg-bin/show_pathway?rno04978/rno:25319%09red/rno:29715%09red/rno:29598%09red
Proteasome	KEGG PATHWAY	rno03050	3	48	0.482045	0.582548	Psma3|Psma7|Psme3	http://www.genome.jp/kegg-bin/show_pathway?rno03050/rno:287716%09red/rno:29670%09red/rno:29674%09red
Sulfur metabolism	KEGG PATHWAY	rno00920	1	12	0.491685	0.586297	Papss1	http://www.genome.jp/kegg-bin/show_pathway?rno00920/rno:295443%09red
Ubiquinone and other terpenoid-quinone biosynthesis	KEGG PATHWAY	rno00130	1	12	0.491685	0.586297	Vkorc1l1	http://www.genome.jp/kegg-bin/show_pathway?rno00130/rno:399684%09red
Viral protein interaction with cytokine and cytokine receptor	KEGG PATHWAY	rno04061	5	86	0.49264	0.586297	Cx3cl1|Cxcr4|Il6st|Csf1r|Ackr3	http://www.genome.jp/kegg-bin/show_pathway?rno04061/rno:89808%09red/rno:307403%09red/rno:60628%09red/rno:25205%09red/rno:84348%09red
Biosynthesis of amino acids	KEGG PATHWAY	rno01230	5	86	0.49264	0.586297	Psat1|Cs|Pkm|Phgdh|Pgk1	http://www.genome.jp/kegg-bin/show_pathway?rno01230/rno:25630%09red/rno:170587%09red/rno:24644%09red/rno:58835%09red/rno:293820%09red
Cortisol synthesis and secretion	KEGG PATHWAY	rno04927	4	68	0.499304	0.591978	Star|Kcnk2|Cacna1f|Gna11	http://www.genome.jp/kegg-bin/show_pathway?rno04927/rno:25557%09red/rno:170899%09red/rno:114493%09red/rno:81662%09red
Antifolate resistance	KEGG PATHWAY	rno01523	2	31	0.504058	0.59312	Dhfr|Tyms	http://www.genome.jp/kegg-bin/show_pathway?rno01523/rno:24312%09red/rno:29261%09red
Pentose phosphate pathway	KEGG PATHWAY	rno00030	2	31	0.504058	0.59312	G6pd|H6pd	http://www.genome.jp/kegg-bin/show_pathway?rno00030/rno:24377%09red/rno:298655%09red
Gap junction	KEGG PATHWAY	rno04540	5	88	0.511964	0.600168	Tubb4b|Grm1|Nras|Tuba1b|Gna11	http://www.genome.jp/kegg-bin/show_pathway?rno04540/rno:500929%09red/rno:24605%09red/rno:296554%09red/rno:81662%09red/rno:24414%09red
Non-homologous end-joining	KEGG PATHWAY	rno03450	1	13	0.517472	0.604361	Rad50	http://www.genome.jp/kegg-bin/show_pathway?rno03450/rno:64012%09red
Starch and sucrose metabolism	KEGG PATHWAY	rno00500	2	32	0.520116	0.604568	Mgam|Gys2	http://www.genome.jp/kegg-bin/show_pathway?rno00500/rno:312272%09red/rno:25623%09red
Taste transduction	KEGG PATHWAY	rno04742	5	89	0.521513	0.604568	Kcnk5|Gabra2|Grm1|Scnn1a|Scn9a	http://www.genome.jp/kegg-bin/show_pathway?rno04742/rno:25122%09red/rno:289606%09red/rno:78956%09red/rno:364241%09red/rno:24414%09red
Biosynthesis of unsaturated fatty acids	KEGG PATHWAY	rno01040	2	33	0.535822	0.618865	Elovl6|Tecr	http://www.genome.jp/kegg-bin/show_pathway?rno01040/rno:191576%09red/rno:171402%09red
Herpes simplex virus 1 infection	KEGG PATHWAY	rno05168	22	414	0.540651	0.622147	Srsf3|Znf23|Bcl2l1|Traf2|Pik3cd|Zfp57|Srpk1|Tp53|Stat2|Znf169|Akt3|Pik3r3|Ifngr1|Znf606|Pou2f1|Ddx58|Ppp1cb|Tapbp|Jak2|Jak1|Zfp92|Tlr9	http://www.genome.jp/kegg-bin/show_pathway?rno05168/rno:24888%09red/rno:60664%09red/rno:24514%09red/rno:361814%09red/rno:297989%09red/rno:361811%09red/rno:307839%09red/rno:361783%09red/rno:29414%09red/rno:311786%09red/rno:116465%09red/rno:292610%09red/rno:25594%09red/rno:171068%09red/rno:503487%09red/rno:366508%09red/rno:338457%09red/rno:84598%09red/rno:24842%09red/rno:306816%09red/rno:25217%09re…
Apoptosis - multiple species	KEGG PATHWAY	rno04215	2	34	0.551171	0.631255	Bcl2l1|Ngfr	http://www.genome.jp/kegg-bin/show_pathway?rno04215/rno:24888%09red/rno:24596%09red
Bile secretion	KEGG PATHWAY	rno04976	4	73	0.552601	0.631255	Sctr|Abcb1|Rxra|Aqp1	http://www.genome.jp/kegg-bin/show_pathway?rno04976/rno:81779%09red/rno:25271%09red/rno:24646%09red/rno:25240%09red
Valine, leucine and isoleucine degradation	KEGG PATHWAY	rno00280	3	56	0.580985	0.661266	Aacs|Oxct1|Acadsb	http://www.genome.jp/kegg-bin/show_pathway?rno00280/rno:65984%09red/rno:25618%09red/rno:690163%09red
Glycosphingolipid biosynthesis - globo and isoglobo series	KEGG PATHWAY	rno00603	1	16	0.587248	0.665974	St3gal1	http://www.genome.jp/kegg-bin/show_pathway?rno00603/rno:362924%09red
Endocrine and other factor-regulated calcium reabsorption	KEGG PATHWAY	rno04961	3	59	0.614858	0.694767	Ap2m1|Slc8a1|Atp2b1	http://www.genome.jp/kegg-bin/show_pathway?rno04961/rno:29715%09red/rno:116563%09red/rno:29598%09red
Tyrosine metabolism	KEGG PATHWAY	rno00350	2	40	0.635603	0.715624	Ddc|Aoc3	http://www.genome.jp/kegg-bin/show_pathway?rno00350/rno:24311%09red/rno:29473%09red
Pantothenate and CoA biosynthesis	KEGG PATHWAY	rno00770	1	19	0.64694	0.723186	Coasy	http://www.genome.jp/kegg-bin/show_pathway?rno00770/rno:287711%09red
Steroid biosynthesis	KEGG PATHWAY	rno00100	1	19	0.64694	0.723186	Fdft1	http://www.genome.jp/kegg-bin/show_pathway?rno00100/rno:29580%09red
Arginine biosynthesis	KEGG PATHWAY	rno00220	1	20	0.664854	0.740567	Nos1	http://www.genome.jp/kegg-bin/show_pathway?rno00220/rno:24598%09red
Insulin secretion	KEGG PATHWAY	rno04911	4	87	0.683835	0.759008	Camk2g|Kcnmb4|Cacna1f|Gna11	http://www.genome.jp/kegg-bin/show_pathway?rno04911/rno:171140%09red/rno:114493%09red/rno:66016%09red/rno:81662%09red
Aminoacyl-tRNA biosynthesis	KEGG PATHWAY	rno00970	3	69	0.713921	0.789602	Zmat2|Wars2|Pars2	http://www.genome.jp/kegg-bin/show_pathway?rno00970/rno:313429%09red/rno:690654%09red/rno:307491%09red
Ribosome	KEGG PATHWAY	rno03010	8	179	0.736985	0.80648	Rps12|Mrpl35|Rpl22|Rps6|Mrps15|Rpl10|Mrps10|Mrps18c	http://www.genome.jp/kegg-bin/show_pathway?rno03010/rno:297334%09red/rno:298517%09red/rno:289469%09red/rno:363187%09red/rno:81768%09red/rno:29304%09red/rno:65139%09red/rno:81764%09red
Intestinal immune network for IgA production	KEGG PATHWAY	rno04672	2	49	0.738169	0.80648	Il4|Cxcr4	http://www.genome.jp/kegg-bin/show_pathway?rno04672/rno:60628%09red/rno:287287%09red
Glycolysis / Gluconeogenesis	KEGG PATHWAY	rno00010	3	72	0.739488	0.80648	Pkm|Pck1|Pgk1	http://www.genome.jp/kegg-bin/show_pathway?rno00010/rno:362282%09red/rno:25630%09red/rno:24644%09red
Thyroid hormone synthesis	KEGG PATHWAY	rno04918	3	72	0.739488	0.80648	Gsr|Alb|Canx	http://www.genome.jp/kegg-bin/show_pathway?rno04918/rno:116686%09red/rno:29144%09red/rno:24186%09red
Drug metabolism - other enzymes	KEGG PATHWAY	rno00983	4	96	0.752541	0.814561	Mgst2|Hprt1|Nme7|Xdh	http://www.genome.jp/kegg-bin/show_pathway?rno00983/rno:295037%09red/rno:497811%09red/rno:24465%09red/rno:171566%09red
Phototransduction	KEGG PATHWAY	rno04744	1	26	0.754793	0.814561	Gnb1	http://www.genome.jp/kegg-bin/show_pathway?rno04744/rno:24400%09red
Pertussis	KEGG PATHWAY	rno05133	3	74	0.755502	0.814561	Ly96|Jun|Mapk13	http://www.genome.jp/kegg-bin/show_pathway?rno05133/rno:448830%09red/rno:29513%09red/rno:24516%09red
Cholesterol metabolism	KEGG PATHWAY	rno04979	2	51	0.757307	0.814561	Star|Abca1	http://www.genome.jp/kegg-bin/show_pathway?rno04979/rno:25557%09red/rno:313210%09red
Salivary secretion	KEGG PATHWAY	rno04970	3	78	0.785139	0.841605	Cd38|Nos1|Atp2b1	http://www.genome.jp/kegg-bin/show_pathway?rno04970/rno:24598%09red/rno:25668%09red/rno:29598%09red
Parathyroid hormone synthesis, secretion and action	KEGG PATHWAY	rno04928	4	106	0.814729	0.870342	Mmp15|Mmp16|Rxra|Gna11	http://www.genome.jp/kegg-bin/show_pathway?rno04928/rno:291848%09red/rno:65205%09red/rno:25271%09red/rno:81662%09red
Galactose metabolism	KEGG PATHWAY	rno00052	1	32	0.820607	0.873639	Mgam	http://www.genome.jp/kegg-bin/show_pathway?rno00052/rno:312272%09red
Asthma	KEGG PATHWAY	rno05310	1	33	0.829713	0.880339	Il4	http://www.genome.jp/kegg-bin/show_pathway?rno05310/rno:287287%09red
Pentose and glucuronate interconversions	KEGG PATHWAY	rno00040	1	34	0.838356	0.880555	Xylb	http://www.genome.jp/kegg-bin/show_pathway?rno00040/rno:316067%09red
Prion diseases	KEGG PATHWAY	rno05020	1	34	0.838356	0.880555	Hspa2	http://www.genome.jp/kegg-bin/show_pathway?rno05020/rno:24472%09red
Propanoate metabolism	KEGG PATHWAY	rno00640	1	34	0.838356	0.880555	Echdc1	http://www.genome.jp/kegg-bin/show_pathway?rno00640/rno:361465%09red
Alanine, aspartate and glutamate metabolism	KEGG PATHWAY	rno00250	1	36	0.854351	0.894354	Aspa	http://www.genome.jp/kegg-bin/show_pathway?rno00250/rno:79251%09red
Chemical carcinogenesis	KEGG PATHWAY	rno05204	3	95	0.879653	0.916903	Mgst2|Kyat1|Ptgs2	http://www.genome.jp/kegg-bin/show_pathway?rno05204/rno:311844%09red/rno:295037%09red/rno:29527%09red
Renin-angiotensin system	KEGG PATHWAY	rno04614	1	40	0.88175	0.916903	Lnpep	http://www.genome.jp/kegg-bin/show_pathway?rno04614/rno:171105%09red
Viral myocarditis	KEGG PATHWAY	rno05416	3	97	0.887906	0.920247	Ccnd1|Actb|Itgal	http://www.genome.jp/kegg-bin/show_pathway?rno05416/rno:81822%09red/rno:58919%09red/rno:308995%09red
Vasopressin-regulated water reabsorption	KEGG PATHWAY	rno04962	1	43	0.898863	0.928528	Rab5a	http://www.genome.jp/kegg-bin/show_pathway?rno04962/rno:64633%09red
Amino sugar and nucleotide sugar metabolism	KEGG PATHWAY	rno00520	1	48	0.922062	0.94936	Gmppb	http://www.genome.jp/kegg-bin/show_pathway?rno00520/rno:363145%09red
Retinol metabolism	KEGG PATHWAY	rno00830	2	85	0.939191	0.963825	Lrat|Aldh1a2	http://www.genome.jp/kegg-bin/show_pathway?rno00830/rno:116676%09red/rno:64047%09red
Drug metabolism - cytochrome P450	KEGG PATHWAY	rno00982	1	73	0.978831	0.995038	Mgst2	http://www.genome.jp/kegg-bin/show_pathway?rno00982/rno:295037%09red
Metabolism of xenobiotics by cytochrome P450	KEGG PATHWAY	rno00980	1	74	0.979907	0.995038	Mgst2	http://www.genome.jp/kegg-bin/show_pathway?rno00980/rno:295037%09red
Allograft rejection	KEGG PATHWAY	rno05330	1	74	0.979907	0.995038	Il4	http://www.genome.jp/kegg-bin/show_pathway?rno05330/rno:287287%09red
Type I diabetes mellitus	KEGG PATHWAY	rno04940	1	80	0.985307	0.995038	Hspd1	http://www.genome.jp/kegg-bin/show_pathway?rno04940/rno:63868%09red
Autoimmune thyroid disease	KEGG PATHWAY	rno05320	1	81	0.986054	0.995038	Il4	http://www.genome.jp/kegg-bin/show_pathway?rno05320/rno:287287%09red
Steroid hormone biosynthesis	KEGG PATHWAY	rno00140	1	85	0.98868	0.995038	Hsd11b2	http://www.genome.jp/kegg-bin/show_pathway?rno00140/rno:25117%09red
Systemic lupus erythematosus	KEGG PATHWAY	rno05322	1	127	0.998737	1	Grin2a	http://www.genome.jp/kegg-bin/show_pathway?rno05322/rno:24409%09red
Olfactory transduction	KEGG PATHWAY	rno04740	4	1365	1	1	Slc8a1|Camk2g|Gnb1|Grk3	http://www.genome.jp/kegg-bin/show_pathway?rno04740/rno:25372%09red/rno:29715%09red/rno:24400%09red/rno:171140%09red
--------------------
#Term	Database	ID	Input number	Background number	P-Value	Corrected P-Value	Input	Hyperlink
--------------------
#Term	Database	ID	Input number	Background number	P-Value	Corrected P-Value	Input	Hyperlink
--------------------

## Sheet: Table_S6
Table S6. Results when mapping fragmented, miscoding damage-free, DNA to the black rat genome
A. Simulated fragmented but miscoding damage-free haploid data (from mRatBN7.2) mapped to the black rat reference genome Rrattus_CSIRO_v1
Depth	≥1X	≥5X	≥10X	≥15X	≥20X	SNP	Indel	Genome size	Heterozygosity	Increase rate
10X	0.9336	0.8065	0.5212	0.1677	0.0406	51638723	3882916	2382787281	0.0216716
20X	0.9489	0.8898	0.8126	0.7146	0.5405	55447357	4500910	2382787281	0.02327	0.0737554
30X	0.9543	0.9141	0.8655	0.8137	0.7565	57218534	4801417	2382787281	0.0240133	0.0319434
40X	0.9573	0.926	0.8902	0.8531	0.8141	58344134	4994412	2382787281	0.0244857	0.0196719
50X	0.9592	0.9331	0.9047	0.8757	0.8457	59089062	5131381	2382787281	0.0247983	0.0127678
60X	0.9605	0.9379	0.9142	0.8904	0.8659	59622666	5233596	2382787281	0.0250222	0.0090305
70X	0.9615	0.9414	0.921	0.9007	0.88	60027780	5313160	2382787281	0.0251923	0.00679463
80X	0.9623	0.944	0.926	0.9083	0.8904	60346865	5376907	2382787281	0.0253262	0.00531562
90X	0.963	0.9461	0.9299	0.9143	0.8985	60605965	5428502	2382787281	0.0254349	0.00429351
100X	0.9636	0.9478	0.9331	0.919	0.9048	60822745	5471664	2382787281	0.0255259	0.00357688
110X	0.964	0.9492	0.9356	0.9228	0.91	61003619	5508674	2382787281	0.0256018	0.00297379
120X	0.9644	0.9504	0.9378	0.926	0.9143	61158685	5540691	2382787281	0.0256669	0.00254191
				.
B. Simulated fragmented but miscoding damage-free diploid data (from mRatBN7.2) mapped to the black rat reference genome Rrattus_CSIRO_v1
Depth	≥1X	≥5X	≥10X	≥15X	≥20X	SNP	Indel	Genome size	Heterozygosity	Increase rate
10X	0.9355	0.8049	0.5032	0.1582	0.0435	52155551	3911460	2382787281	0.0218885
20X	0.9508	0.8913	0.8121	0.7065	0.5158	56124465	4558671	2382787281	0.0235541	0.0760976
30X	0.9562	0.9158	0.8666	0.8134	0.7531	57931733	4866627	2382787281	0.0243126	0.0322011
40X	0.9591	0.9278	0.8917	0.854	0.8139	59073792	5063316	2382787281	0.0247919	0.0197139
50X	0.9609	0.935	0.9064	0.877	0.8463	59831292	5203533	2382787281	0.0251098	0.0128229
60X	0.9622	0.9398	0.916	0.8919	0.867	60370361	5307467	2382787281	0.025336	0.00900982
70X	0.9632	0.9433	0.9228	0.9023	0.8814	60776230	5388804	2382787281	0.0255064	0.00672298
80X	0.964	0.9459	0.9279	0.9101	0.8919	61096081	5452620	2382787281	0.0256406	0.00526276
90X	0.9647	0.948	0.9318	0.916	0.9001	61353526	5505079	2382787281	0.0257486	0.00421377
100X	0.9652	0.9497	0.9349	0.9208	0.9065	61569584	5549043	2382787281	0.0258393	0.00352153
110X	0.9657	0.9511	0.9375	0.9246	0.9117	61750244	5586203	2382787281	0.0259151	0.00293424
